# Supplementary material for: Inferring population dynamics of HIV-1 subtype C epidemics in Eastern Africa and Southern Brazil applying different Bayesian phylodynamics approaches
Source: Sci Rep. 2018 Jun 8;8:8778. doi: 10.1038/s41598-018-26824-4 (PMC5993807; doi:10.1038/s41598-018-26824-4)
Supplement: Supplementary file 2 — Dataset 1 [file 41598_2018_26824_MOESM2_ESM.csv]

C.ET.2003.AB285754	C	C	T	C	A	A	A	T	C	A	C	T	C	T	T	T	G	G	C	A	G	C	G	A	C	C	C	C	T	T	G	T	C	A	C	A	A	T	A	A	A	A	G	T	A	G	A	G	G
C.ET.2003.AB285757	C	C	T	C	A	A	A	T	C	A	C	T	C	T	T	T	G	G	C	A	G	C	G	A	C	C	C	C	T	T	G	T	C	A	C	A	A	T	A	A	A	A	A	T	A	G	G	G	G
C.ET.2009.KF026155	C	C	T	C	A	G	A	T	C	A	C	T	C	T	T	T	G	G	C	A	G	C	G	A	C	C	C	C	T	T	G	T	C	A	C	A	A	T	A	A	G	A	G	T	A	G	G	G	G
C.ET.2003.AB285772	C	C	T	C	A	A	A	T	C	A	C	T	C	T	T	T	G	G	C	A	G	C	G	A	C	C	C	C	T	T	G	T	C	A	C	A	G	T	R	A	A	A	R	T	A	G	A	G	G
C.ET.2003.AB285774	C	C	T	C	A	A	A	T	C	A	C	T	C	T	T	T	G	G	C	A	G	C	G	A	C	C	C	C	T	T	G	T	T	A	C	A	A	T	A	A	G	A	G	T	A	G	G	G	G
C.ET.2003.AB285779	C	C	T	C	A	G	A	T	C	A	C	T	C	T	T	T	G	G	C	A	G	C	G	A	C	C	C	G	T	T	G	T	C	A	C	A	A	T	A	A	A	A	G	T	A	G	A	G	G
C.ET.2003.AB285784	C	C	T	C	A	A	A	T	C	A	C	T	C	T	T	T	G	G	C	A	A	C	G	A	C	C	C	C	T	T	G	T	C	A	C	A	A	T	A	A	A	A	G	T	A	G	G	A	G
C.ET.2003.AB285787	C	C	T	C	A	R	A	T	C	A	C	T	C	T	T	T	G	G	C	A	A	C	G	A	C	C	C	C	T	T	G	T	C	A	C	A	A	T	A	A	A	A	R	T	A	G	G	R	G
C.ET.2003.AB285788	C	C	T	C	A	R	A	T	C	A	C	T	C	T	T	T	G	G	C	A	A	C	G	A	C	C	C	C	T	T	G	T	C	A	C	A	A	T	A	A	A	A	R	T	A	G	G	G	G
C.ET.2003.AB285790	C	C	T	C	A	A	A	T	C	A	C	T	C	T	T	T	G	G	C	A	A	C	G	A	C	C	C	C	T	T	G	T	C	A	C	A	A	T	A	A	A	A	G	T	A	G	A	G	G
C.ET.2003.AB285804	C	C	T	C	A	A	A	T	C	A	C	T	C	T	T	T	G	G	C	A	A	C	G	A	C	C	T	G	T	T	G	T	C	R	C	A	A	T	A	A	A	A	G	T	A	G	G	G	G
C.ET.2003.AB285812	C	C	T	C	A	A	A	T	C	A	C	T	C	T	T	T	G	G	C	A	G	C	G	A	C	C	C	C	T	T	G	T	C	A	C	A	A	T	A	A	R	A	R	T	A	G	G	G	G
C.ET.2003.AB285826	C	C	T	C	A	A	A	T	C	A	C	T	C	T	T	T	G	G	C	A	G	C	G	A	C	C	C	C	T	T	G	T	C	A	C	A	G	T	A	A	A	A	G	T	A	G	R	G	G
C.ET.2003.AB285831	C	C	T	C	A	A	A	T	C	A	C	T	C	T	T	T	G	G	C	A	G	C	G	A	C	C	C	C	T	T	G	T	T	A	C	A	A	T	A	A	G	A	G	T	A	G	G	G	G
C.ET.2003.AB285832	C	C	T	C	A	G	A	T	C	A	C	T	C	T	T	T	G	G	C	A	R	C	G	A	C	C	C	C	T	T	G	T	C	T	C	A	R	T	A	A	A	A	G	T	A	G	G	G	G
C.ET.2003.AB285835	C	C	T	C	A	A	A	T	C	A	C	T	C	T	T	T	G	G	C	A	G	C	G	A	C	C	C	C	T	T	G	T	C	A	C	A	A	T	A	A	A	A	G	T	A	G	G	A	G
C.ET.2003.AB285839	C	C	T	C	A	A	A	T	C	A	C	T	C	T	T	T	G	G	C	A	G	C	G	A	C	C	C	C	T	T	G	T	Y	A	C	A	A	T	A	A	A	A	G	T	A	G	G	G	G
C.ET.2003.AB285840	C	C	T	C	A	G	A	T	C	A	C	T	C	T	T	T	G	G	C	A	R	C	G	A	C	C	C	C	T	T	G	T	C	A	C	A	A	T	A	A	A	A	G	T	A	G	R	R	G
C.ET.2003.AB285841	C	C	T	C	A	G	A	T	C	A	C	T	C	T	T	T	G	G	C	A	A	C	G	A	C	C	C	C	T	T	G	T	Y	A	C	A	A	T	A	A	A	A	G	T	A	G	G	G	G
C.ET.2003.AB285842	C	C	T	C	A	A	A	T	C	A	C	T	C	T	T	T	G	G	C	A	G	C	G	A	C	C	C	C	T	T	G	T	Y	A	C	A	A	T	A	A	R	A	G	T	A	G	G	G	G
C.ET.2008.KU319528	C	C	T	C	A	A	A	T	C	A	C	T	C	T	T	T	G	G	C	A	G	C	G	A	C	C	C	C	T	T	G	T	C	A	C	A	A	T	A	A	G	A	A	T	A	G	G	G	G
C.ET.2008.KU319529	C	C	T	C	A	G	A	T	C	A	C	T	C	T	T	T	G	G	C	A	G	C	G	A	C	C	C	C	T	C	G	T	C	A	C	A	A	T	A	A	A	A	A	T	A	G	G	G	G
C.ET.2008.KU319534	C	C	T	C	A	G	A	T	C	A	C	T	C	T	T	T	G	G	C	A	A	C	G	A	C	C	C	C	T	T	G	T	C	T	C	A	A	T	A	A	A	A	G	T	A	G	G	G	G
C.ET.2009.KF026082	C	C	T	C	A	G	M	T	C	A	C	T	C	T	T	T	G	G	C	A	A	C	G	A	C	C	C	C	T	T	G	T	C	A	C	A	A	T	A	A	R	A	G	T	A	G	G	G	G
C.ET.2009.KF026102	C	C	T	C	A	A	A	T	C	A	C	T	C	T	T	T	G	G	C	A	A	C	G	A	C	C	C	G	T	T	G	T	T	A	C	A	A	T	A	A	G	A	G	T	A	G	A	G	G
C.ET.2009.KF026113	C	C	T	C	A	G	A	T	C	A	C	T	C	T	T	T	G	G	C	A	G	C	G	A	C	C	C	C	T	T	G	T	C	A	C	A	A	T	A	A	A	A	A	T	A	G	G	G	G
C.ET.2009.KF026114	C	C	T	C	A	A	A	T	C	A	C	T	C	T	T	T	G	G	C	A	G	C	G	A	C	C	C	C	T	T	G	T	C	A	C	A	A	T	A	A	A	A	G	T	A	G	G	G	G
C.ET.2009.KF026115	C	C	T	C	A	G	A	T	C	A	C	T	C	T	T	T	G	G	C	A	G	C	G	A	C	C	C	C	T	T	G	T	C	A	C	A	A	T	A	A	A	A	A	T	A	G	G	G	G
C.ET.2009.KF026119	C	C	T	C	A	A	A	T	C	A	C	T	C	T	T	T	G	G	C	A	A	C	G	A	C	C	C	C	T	T	G	T	T	A	C	A	A	T	A	A	A	A	A	T	A	G	G	G	G
C.ET.2009.KF026132	C	C	T	C	A	G	A	T	C	A	C	T	C	T	T	T	R	G	C	A	R	C	G	A	C	C	C	C	T	T	G	T	C	A	C	A	A	T	A	A	R	A	G	T	A	G	A	G	G
C.ET.2009.KF026134	C	C	T	C	A	A	A	T	C	A	C	T	C	T	T	T	G	G	C	A	G	C	G	A	C	C	C	C	T	T	G	T	C	A	C	A	A	T	A	A	A	A	G	T	A	G	A	G	G
C.ET.2009.KF026143	C	C	T	C	A	G	A	T	C	A	C	T	C	T	T	T	G	G	C	A	G	C	G	A	C	C	C	C	T	T	G	T	C	A	C	A	A	T	A	A	A	A	G	T	A	G	G	G	G
C.ET.2009.KF026160	C	C	T	C	A	A	A	T	C	A	C	T	C	T	T	T	G	G	C	A	R	C	G	A	C	C	C	C	T	T	G	T	C	A	C	A	A	T	A	A	R	A	G	T	A	G	G	G	G
C.ET.2009.KF026170	C	C	T	C	A	G	A	T	C	A	C	T	C	T	T	T	G	G	C	A	G	C	G	A	C	C	C	C	T	T	G	T	C	A	C	A	A	T	A	A	T	A	G	T	A	G	G	A	G
C.ET.2009.KF026176	C	C	T	C	A	A	A	T	C	A	C	T	C	T	T	T	G	G	C	A	A	C	G	A	C	C	C	C	T	T	G	T	C	A	C	A	A	T	A	A	A	A	R	T	A	G	G	G	G
C.ET.2009.KF026182	C	C	T	C	A	G	A	T	C	A	C	T	C	T	T	T	G	G	C	A	G	C	G	A	C	C	C	C	T	T	G	T	T	A	C	A	G	T	A	A	A	A	A	T	A	G	A	G	G
C.ET.2009.KF026183	C	C	T	C	A	A	A	T	C	A	C	T	C	T	T	T	G	G	C	A	G	C	G	A	C	C	T	C	T	T	G	T	C	A	C	A	G	T	A	A	A	A	G	T	A	G	G	G	G
C.ET.2009.KF026190	C	C	T	C	A	G	A	T	C	A	C	T	C	T	T	T	G	G	C	A	A	C	G	A	C	C	C	C	T	T	G	T	C	A	C	A	A	T	A	A	G	A	G	T	G	G	G	G	G
C.ET.2009.KF026191	C	C	T	C	A	A	A	T	C	A	C	T	C	T	T	T	G	G	C	A	G	C	G	R	C	C	C	C	T	T	G	T	C	T	C	A	A	T	A	A	A	A	G	T	A	G	G	G	G
C.ET.2009.KF026198	C	C	T	C	A	G	A	T	C	A	C	T	C	T	T	T	G	G	C	A	G	C	G	A	C	C	C	C	T	T	G	T	C	A	C	A	A	T	A	A	A	A	G	T	A	G	G	A	G
C.ET.2010.KJ807662	C	C	T	C	A	G	A	T	C	A	C	T	C	T	T	T	G	G	C	A	G	C	G	A	C	C	C	C	T	T	G	T	C	A	C	A	A	T	A	A	A	A	R	T	A	G	R	G	G
C.ET.2010.KJ807679	C	C	T	C	A	G	A	T	C	A	C	T	C	T	T	T	G	G	C	A	A	C	G	A	C	C	C	C	T	T	G	T	C	A	C	A	A	T	A	A	A	A	A	T	A	G	G	G	G
C.ET.2010.KJ807684	C	C	T	C	A	A	A	T	C	A	C	T	C	T	T	T	G	G	C	A	G	C	G	A	C	C	C	M	T	T	G	T	T	A	C	A	G	T	A	A	A	A	R	T	A	G	G	G	G
C.ET.2010.KJ807699	C	C	T	C	A	G	A	T	C	A	C	T	C	T	T	T	G	G	C	A	R	C	G	A	C	C	C	C	T	T	G	T	C	A	C	A	A	T	A	A	A	A	G	T	A	G	G	G	G
C.ET.2010.KJ807701	C	C	T	C	A	G	A	T	C	A	C	T	C	T	T	T	G	G	C	A	G	C	G	A	C	C	C	C	T	T	G	T	C	K	C	C	A	T	C	A	G	A	A	T	A	G	G	G	G
C.ET.2010.KJ807704	C	C	T	C	A	A	A	T	C	A	C	T	C	T	T	T	G	G	G	A	A	C	G	A	C	C	C	C	T	T	G	T	C	A	C	A	A	T	A	A	A	A	G	T	A	G	G	G	G
C.ET.2010.KJ807707	C	C	T	C	A	A	A	T	C	A	C	T	C	T	T	T	G	G	C	A	G	C	G	A	C	C	C	C	T	T	G	T	C	T	C	A	A	T	A	A	A	A	G	T	A	G	G	G	G
C.ET.2010.KJ807708	C	C	T	C	A	G	A	T	C	A	C	T	C	T	T	T	G	G	C	A	G	C	G	A	C	C	C	A	T	T	G	T	C	A	C	A	A	T	A	A	G	A	G	T	G	G	G	G	G
C.ET.2010.KJ807709	C	C	T	C	A	G	A	T	C	A	C	T	C	T	T	T	G	G	C	A	A	C	G	A	C	C	C	C	T	T	G	T	T	A	C	A	G	T	A	A	A	A	G	T	A	G	G	G	G
C.ET.2010.KJ807711	C	C	T	C	A	R	A	T	C	A	C	T	C	T	T	T	G	G	C	A	A	C	G	A	C	C	C	C	T	T	G	T	C	A	C	A	A	T	A	A	A	A	G	T	A	G	G	G	G
C.ET.2010.KJ807712	C	C	T	C	A	A	A	T	C	A	C	T	C	T	T	T	G	G	C	A	A	C	G	A	C	C	C	C	T	T	G	T	T	A	C	A	A	T	A	A	G	A	G	T	A	G	R	G	G
C.ET.2010.KJ807713	C	C	T	C	A	G	A	T	C	A	C	T	C	T	T	T	G	G	C	A	A	C	G	A	C	C	C	C	T	T	G	T	C	A	C	A	A	T	A	A	A	A	G	T	A	G	G	G	G
C.ET.2010.KJ807715	C	C	T	C	A	A	A	T	C	A	C	T	C	T	T	T	G	G	C	A	G	C	G	A	C	C	C	C	T	T	G	T	T	A	C	A	A	T	A	A	A	A	G	T	A	G	G	G	G
C.ET.2010.KJ807716	C	C	T	C	A	G	A	T	C	A	C	T	C	T	T	T	G	G	C	A	A	C	G	A	C	C	C	C	T	T	G	T	C	T	C	A	A	T	A	A	A	A	G	T	A	G	G	G	G
C.ET.2010.KJ807718	C	C	T	C	A	A	A	T	C	A	C	T	C	T	T	T	G	G	C	A	A	C	G	A	C	C	C	C	T	T	G	T	C	A	C	A	G	T	A	A	A	A	A	T	A	G	G	G	G
C.ET.2010.KJ807720	C	C	T	C	A	G	A	T	C	A	C	T	C	T	T	T	G	G	C	A	G	C	G	A	C	C	C	C	T	T	G	T	T	A	C	A	A	T	T	A	A	G	A	T	A	G	G	G	G
C.ET.2011.KJ561123	C	C	T	C	A	G	A	T	C	A	C	T	C	T	T	T	G	G	C	A	A	C	G	A	C	C	C	C	T	T	G	T	T	G	C	A	A	T	A	A	G	A	G	T	A	G	R	G	G
C.ET.2011.KJ561125	C	C	T	C	A	A	A	T	C	A	C	T	C	T	T	T	G	G	C	A	A	C	G	A	C	C	C	C	T	T	G	T	T	G	C	A	G	T	A	A	A	A	G	T	A	G	A	G	G
C.ET.2011.KJ561136	C	C	T	C	A	A	A	T	C	A	C	T	C	T	T	T	G	G	C	A	A	C	G	A	C	C	C	C	T	K	G	T	C	A	C	A	A	T	A	A	A	A	G	T	A	G	G	G	G
C.ET.2008.KX400861	C	C	T	C	A	G	A	T	C	A	C	T	C	T	T	T	G	G	C	A	G	C	G	A	C	C	C	C	T	T	G	T	C	A	C	A	A	T	A	A	A	A	A	T	A	G	A	G	G
C.ET.2008.KX400864	C	C	T	C	A	A	A	T	C	A	C	T	C	T	T	T	G	G	C	A	A	C	G	A	C	C	C	C	T	T	G	T	C	A	C	A	A	T	A	A	A	A	G	T	A	G	G	G	G
C.ET.2008.KX400865	C	C	T	C	A	A	A	T	C	A	C	T	C	T	T	T	G	G	C	A	R	C	G	A	C	C	C	C	T	T	G	T	C	A	C	A	A	T	A	A	A	R	G	T	A	G	G	G	G
C.ET.2008.KX400876	C	C	T	C	A	A	A	T	C	A	C	T	C	T	T	T	G	G	C	A	G	C	G	A	C	C	C	M	T	T	G	T	T	R	C	A	A	T	A	A	G	A	R	T	A	G	G	G	G
[truncated: 971 more columns]
