# Supplementary material for: Inferring population dynamics of HIV-1 subtype C epidemics in Eastern Africa and Southern Brazil applying different Bayesian phylodynamics approaches
Source: Sci Rep. 2018 Jun 8;8:8778. doi: 10.1038/s41598-018-26824-4 (PMC5993807; doi:10.1038/s41598-018-26824-4)
Supplement: Supplementary file 3 — Dataset 2 [file 41598_2018_26824_MOESM3_ESM.csv]

C.ET.2003.AB285755	C	C	T	C	A	A	A	T	C	A	C	T	C	T	T	T	G	G	C	A	G	C	G	A	C	C	C	C	T	T	G	T	C	T	C	A	A	T	A	A	A	R	A	T	A	G	A	R	G
C.ET.2003.AB285761	C	C	T	C	A	A	A	T	C	A	C	T	C	T	T	T	G	G	C	A	A	C	G	A	C	C	C	C	T	T	G	T	C	A	C	A	A	T	A	A	A	A	A	T	A	G	G	G	G
C.ET.2003.AB285769	C	C	T	C	A	G	A	T	C	A	C	T	C	T	T	T	G	G	C	A	G	C	G	A	C	C	C	C	T	T	G	T	C	T	C	A	A	T	A	A	R	A	G	T	R	G	G	G	G
C.ET.2003.AB285770	C	C	T	C	A	A	A	T	C	A	C	T	C	T	T	T	G	G	C	A	G	C	G	A	C	C	C	C	T	T	G	T	C	A	C	A	A	T	A	A	A	A	R	T	A	G	G	G	G
C.ET.2003.AB285775	C	C	T	C	A	G	A	T	C	A	C	T	C	T	T	T	G	G	C	A	A	C	G	A	C	C	C	C	T	T	G	T	C	A	C	A	A	T	A	A	A	A	G	T	A	G	G	G	G
C.ET.2003.AB285776	C	C	T	C	A	G	A	T	C	A	C	T	C	T	T	T	G	G	C	A	A	C	G	A	C	C	C	C	T	T	G	T	C	A	C	A	A	T	A	A	A	A	G	T	A	G	G	G	G
C.ET.2003.AB285798	C	C	T	C	A	R	A	T	C	A	C	T	C	T	T	T	G	G	C	A	A	C	G	A	C	C	C	C	T	T	G	T	C	A	C	A	A	T	A	A	A	A	G	T	A	G	A	G	G
C.ET.2003.AB285806	C	C	T	C	A	A	A	T	C	A	C	T	C	T	T	T	G	G	C	A	G	C	G	A	C	C	C	C	T	T	G	T	C	A	C	A	A	T	A	A	A	A	G	T	A	G	G	G	G
C.ET.2003.AB285807	C	C	T	C	A	G	A	T	C	A	C	T	C	T	T	T	G	G	C	A	G	C	G	A	C	C	C	C	T	T	G	T	C	A	C	A	A	T	A	A	R	A	R	T	A	G	G	G	G
C.ET.2003.AB285815	C	C	T	C	A	A	A	T	C	A	C	T	C	T	T	T	G	G	C	A	G	C	G	A	C	C	C	C	T	T	G	T	T	T	C	A	A	T	A	A	A	A	G	T	A	G	G	G	G
C.ET.2003.AB285822	C	C	T	C	A	A	A	T	C	A	C	T	C	T	T	T	G	G	C	A	G	C	G	A	C	C	C	C	T	T	G	T	C	T	C	A	A	T	A	A	A	A	G	T	A	G	G	G	G
C.ET.2003.AB285837	C	C	T	C	A	A	A	T	C	A	C	T	C	T	T	T	G	G	C	A	G	C	G	A	C	C	C	C	T	T	G	T	C	T	C	A	A	T	A	A	A	R	G	T	A	G	G	G	G
C.ET.2008.KU319537	C	C	T	C	A	A	A	T	C	A	C	T	C	T	T	T	G	G	C	A	G	C	G	A	C	C	C	C	T	T	G	T	C	T	C	A	A	T	A	A	A	A	G	T	A	G	C	A	G
C.ET.2009.KF026059	C	C	T	C	A	A	A	T	C	A	C	T	C	T	T	T	G	G	C	A	A	C	G	A	C	C	C	C	T	T	G	T	C	T	C	A	A	T	A	A	A	A	G	T	A	G	A	G	G
C.ET.2009.KF026064	C	C	T	C	A	A	A	T	C	A	C	T	C	T	T	T	G	G	C	A	A	C	G	A	C	C	C	C	T	T	G	T	T	G	C	A	A	T	A	A	G	A	G	T	A	G	G	G	G
C.ET.2009.KF026065	C	C	T	C	A	G	A	T	C	A	C	T	C	T	T	T	G	G	C	A	R	C	G	A	C	C	C	C	T	T	G	T	C	T	C	A	A	T	A	A	A	A	A	T	A	G	G	G	G
C.ET.2009.KF026068	C	C	T	C	A	A	A	T	C	A	C	T	C	T	T	T	G	G	C	A	A	C	G	A	C	C	C	C	T	T	G	T	C	A	C	A	A	T	A	A	A	A	G	T	A	G	G	G	G
C.ET.2009.KF026075	C	C	T	C	A	G	A	T	C	A	C	T	C	T	T	T	G	G	C	A	A	C	G	A	C	C	C	C	T	T	G	T	C	T	C	A	A	T	A	A	A	A	G	T	A	G	G	G	G
C.ET.2009.KF026077	C	C	T	C	A	A	A	T	C	A	C	T	C	T	T	T	G	G	C	A	G	C	G	A	C	C	C	C	T	T	G	T	C	T	C	A	A	T	A	A	A	A	A	T	A	G	G	G	G
C.ET.2009.KF026092	C	C	T	C	A	G	A	T	C	A	C	T	C	T	T	T	G	G	C	A	G	C	G	A	C	C	C	C	T	T	G	T	C	A	C	A	A	T	A	A	G	A	G	T	A	G	G	G	G
C.ET.2009.KF026093	C	C	T	C	A	G	A	T	C	A	C	T	C	T	T	T	G	G	C	A	G	C	G	A	C	C	C	C	T	T	G	T	C	A	C	A	A	T	A	A	G	A	G	T	A	G	G	G	G
C.ET.2009.KF026097	C	C	T	C	A	A	A	T	C	A	C	T	C	T	T	T	G	G	C	A	G	C	G	A	C	C	C	A	T	T	G	T	C	T	C	A	A	T	A	A	A	A	G	T	A	G	G	G	G
C.ET.2009.KF026098	C	C	T	C	A	A	A	T	C	A	C	T	C	T	T	T	G	G	C	A	A	C	G	A	C	C	C	C	T	T	G	T	C	T	C	A	A	T	A	A	A	A	G	T	A	G	G	G	G
C.ET.2009.KF026104	C	C	T	C	A	G	A	T	C	A	C	T	C	T	T	T	G	G	C	A	A	C	G	A	C	C	C	C	T	T	G	T	C	T	C	A	A	T	A	A	A	A	G	T	A	G	G	G	G
C.ET.2009.KF026106	C	C	T	C	A	G	A	T	C	A	C	T	C	T	T	T	G	G	C	A	R	C	G	A	C	C	C	C	T	T	G	T	C	T	C	A	A	T	A	A	A	A	A	T	A	G	R	G	G
C.ET.2009.KF026116	C	C	T	C	A	A	A	T	C	A	C	T	C	T	T	T	G	G	C	A	A	C	G	A	C	C	C	C	T	T	G	T	A	T	C	A	A	T	A	A	A	A	G	T	A	G	G	G	G
C.ET.2009.KF026120	C	C	T	C	A	R	A	T	C	A	C	T	C	T	T	T	G	G	C	A	G	C	G	A	C	C	C	C	T	T	K	T	C	T	C	A	A	T	A	A	R	A	G	T	A	G	G	G	G
C.ET.2009.KF026142	C	C	T	C	A	A	A	T	C	A	C	T	C	T	T	T	G	G	C	A	A	C	G	A	C	C	C	C	T	T	G	T	C	A	C	A	A	T	A	A	A	A	G	T	A	G	G	G	G
C.ET.2009.KF026144	C	C	T	C	A	A	A	T	C	A	C	T	C	T	T	T	G	G	C	A	G	C	G	A	C	C	C	C	T	T	G	T	Y	A	C	A	A	T	A	A	A	A	G	T	A	G	G	G	G
C.ET.2009.KF026145	C	C	T	C	A	A	A	T	C	A	C	T	C	T	T	T	G	G	C	A	A	C	G	A	C	C	C	C	T	T	G	T	T	T	C	A	A	T	A	A	A	A	G	T	A	G	G	G	G
C.ET.2009.KF026149	C	C	T	C	A	A	A	T	C	A	C	T	C	T	T	T	G	G	C	A	G	C	G	A	C	C	C	C	T	T	G	T	C	T	C	A	A	T	A	A	A	A	G	T	A	G	G	G	G
C.ET.2009.KF026153	C	C	T	C	A	A	A	T	C	A	C	T	C	T	T	T	G	G	C	A	A	C	G	A	C	C	C	A	T	T	G	T	T	A	C	A	G	T	A	A	A	A	G	T	A	G	G	G	G
C.ET.2009.KF026154	C	C	T	C	A	A	A	T	C	A	C	T	C	T	T	T	G	G	C	A	G	C	G	A	C	C	C	C	T	T	G	T	T	G	C	A	A	T	A	A	A	A	R	T	A	G	G	G	G
C.ET.2009.KF026157	C	C	T	C	A	A	A	T	C	A	C	T	C	T	T	T	G	G	C	A	G	C	G	A	C	C	C	C	T	T	G	T	C	T	C	A	A	T	A	A	A	G	G	T	A	G	G	G	G
C.ET.2009.KF026171	C	C	T	C	A	A	A	T	C	A	C	T	C	T	T	T	G	G	C	A	G	C	G	A	C	C	C	C	T	C	G	T	C	A	C	A	A	T	A	A	A	A	G	T	A	G	G	G	G
C.ET.2009.KF026186	C	C	T	C	A	A	A	T	C	A	C	T	C	T	T	T	G	G	C	A	G	C	G	A	C	C	C	C	T	T	G	T	C	A	C	A	A	T	A	A	A	A	A	T	A	G	A	G	G
C.ET.2009.KF026187	C	C	T	C	A	A	A	T	C	A	C	T	C	T	T	T	G	G	C	A	G	C	G	A	C	C	C	C	T	T	G	T	T	A	C	A	A	T	A	A	A	A	G	T	A	G	G	A	G
C.ET.2009.KF026195	C	C	T	C	A	A	A	T	C	A	C	T	C	T	T	T	G	G	C	A	A	C	G	A	C	C	C	C	T	T	R	T	C	T	C	A	A	T	A	A	A	A	G	T	A	G	G	G	G
C.ET.2010.KJ807652	C	C	T	C	A	A	A	T	C	A	C	T	C	T	T	T	G	G	C	A	G	C	G	A	C	C	C	C	T	T	G	T	C	W	C	A	A	T	A	A	A	A	G	T	A	G	R	G	G
C.ET.2010.KJ807661	C	C	T	C	A	A	A	T	C	A	C	T	C	T	T	T	G	G	C	A	G	C	G	A	C	C	C	C	T	T	G	T	T	A	C	C	A	T	A	A	R	A	A	T	A	G	G	G	G
C.ET.2010.KJ807668	C	C	T	C	A	A	A	T	C	A	C	T	C	T	T	T	G	G	C	A	G	C	G	A	C	C	C	C	T	T	G	T	C	A	C	A	A	T	A	A	A	A	G	T	A	G	G	G	G
C.ET.2010.KJ807673	C	C	T	C	A	A	A	T	C	A	C	T	C	T	T	T	G	G	C	A	G	C	G	A	C	C	C	C	T	T	G	T	C	A	C	A	A	T	A	A	A	A	A	T	A	G	R	G	G
C.ET.2010.KJ807676	C	C	T	C	A	A	A	T	C	A	C	T	C	T	T	T	G	G	C	A	A	C	G	A	C	C	C	C	T	T	G	T	C	A	C	A	A	T	A	A	A	A	G	T	A	G	G	G	G
C.ET.2010.KJ807680	C	C	T	C	A	A	A	T	C	A	C	T	C	T	T	T	G	G	C	A	A	C	G	A	C	C	C	C	T	T	G	T	C	T	C	A	A	T	A	A	A	A	A	T	A	G	G	G	G
C.ET.2010.KJ807688	C	C	T	C	A	A	A	T	C	A	C	T	C	T	T	T	G	G	C	A	G	C	G	A	C	C	C	C	T	T	G	T	C	A	C	A	G	T	A	A	G	G	G	T	A	G	G	G	G
C.ET.2010.KJ807693	C	C	T	C	A	A	A	T	C	A	C	T	C	T	T	T	G	G	C	A	G	C	G	A	C	C	C	G	T	T	G	T	C	A	C	A	A	T	A	A	A	A	G	T	A	G	G	G	G
C.ET.2010.KJ807697	C	C	T	C	A	A	A	T	C	A	C	T	C	T	T	T	G	G	C	A	G	C	G	A	C	C	C	C	T	T	G	T	C	T	C	A	A	T	A	A	G	A	G	T	A	G	G	G	G
C.ET.2010.KJ807698	C	C	T	C	A	A	A	T	C	A	C	T	C	T	T	T	G	G	C	A	G	C	G	A	C	C	C	C	T	T	G	T	C	A	C	A	A	T	A	A	A	A	G	T	A	G	G	G	G
C.ET.2010.KJ807702	C	C	T	C	A	G	A	T	C	A	C	T	C	T	T	T	G	G	C	A	G	C	G	A	C	C	C	C	T	T	G	T	C	T	C	A	G	T	A	A	G	A	A	T	A	G	G	G	G
C.ET.2010.KJ807717	C	C	T	C	A	A	A	T	C	A	C	T	C	T	T	T	G	G	C	A	G	C	G	A	C	C	C	C	T	T	G	T	C	A	C	A	A	T	A	A	A	A	G	T	A	G	G	G	G
C.ET.2012.KJ561133	C	C	T	C	A	R	A	T	C	A	C	T	C	T	T	T	G	G	C	A	R	C	G	A	C	C	C	C	T	T	G	T	C	T	C	A	A	T	A	A	A	A	G	T	A	G	G	G	G
C.ET.2008.KX400863	C	C	T	C	A	A	A	T	C	A	C	T	C	T	T	T	G	G	C	A	G	C	G	A	C	C	C	C	T	T	G	T	C	A	C	A	A	T	A	A	A	G	G	T	A	G	G	G	G
C.ET.2008.KX400870	C	C	T	C	A	R	A	T	C	A	C	T	C	T	T	T	G	G	C	A	G	C	G	A	C	C	C	C	T	T	G	T	C	A	C	A	A	T	A	A	G	A	G	T	A	G	A	G	G
C.ET.2008.KX400872	C	C	T	C	A	A	A	T	C	A	C	T	C	T	T	T	G	G	C	A	R	C	G	A	C	C	T	C	T	T	G	T	C	T	C	C	A	T	A	A	A	A	G	T	A	G	G	G	G
C.ET.2008.KX400874	C	C	T	C	A	G	A	T	C	A	C	T	C	T	T	T	G	G	C	A	G	C	G	A	C	C	C	A	T	G	G	T	C	A	C	A	A	T	A	A	A	A	G	T	A	G	G	G	G
C.ET.2008.KX400877	C	C	T	C	A	A	A	T	C	A	C	T	C	T	T	T	G	G	C	A	G	C	G	A	C	C	C	C	T	T	G	T	C	T	C	A	A	T	A	A	A	A	G	T	A	G	G	G	G
[truncated: 971 more columns]
