# Supplementary material for: Inferring population dynamics of HIV-1 subtype C epidemics in Eastern Africa and Southern Brazil applying different Bayesian phylodynamics approaches
Source: Sci Rep. 2018 Jun 8;8:8778. doi: 10.1038/s41598-018-26824-4 (PMC5993807; doi:10.1038/s41598-018-26824-4)
Supplement: Supplementary file 4 — Dataset 3 [file 41598_2018_26824_MOESM4_ESM.csv]

C.TZ.2004.JQ071465	C	C	T	C	A	A	A	T	C	A	C	T	C	T	T	T	G	G	C	A	G	C	G	A	C	C	C	C	T	T	G	T	C	A	C	A	A	T	A	A	A	A	A	T	A	G	G	R	G
C.TZ.2004.JQ071474	C	C	T	C	A	A	A	T	C	A	C	T	C	T	T	T	G	G	C	A	G	C	G	A	C	C	C	C	T	T	G	T	C	T	C	A	A	T	A	A	A	A	G	T	A	G	G	G	G
C.TZ.2005.EU251742	C	C	T	C	A	A	A	T	C	A	C	T	C	T	T	T	G	G	C	A	G	C	G	A	C	C	C	M	T	G	G	T	C	T	C	A	A	T	A	A	A	A	A	T	A	G	G	G	G
C.TZ.2005.EU251744	C	C	T	C	A	A	A	T	C	A	C	T	C	T	T	T	G	G	C	A	G	C	G	A	C	C	C	G	T	T	G	T	C	A	C	A	A	T	A	A	A	A	G	T	A	G	G	G	G
C.TZ.2005.EU251746	C	C	T	C	A	A	A	T	C	A	C	T	C	T	T	T	G	G	C	A	A	C	G	A	C	C	C	C	T	T	G	T	C	T	C	A	A	T	A	A	A	A	G	T	A	G	G	G	G
C.TZ.2005.EU251749	C	C	T	C	A	A	A	T	C	A	C	T	C	T	T	T	G	G	C	A	G	C	G	A	C	C	C	C	T	T	G	T	C	T	C	A	A	T	A	A	A	A	G	T	A	G	C	A	G
C.TZ.2005.EU251758	C	C	T	C	A	A	A	T	C	A	C	T	C	T	T	T	G	G	C	A	G	C	G	A	C	C	C	C	T	T	G	T	T	A	C	A	A	T	A	A	A	A	G	T	G	G	G	G	G
C.TZ.2005.EU251760	C	C	T	C	A	A	A	T	C	A	C	T	C	T	T	T	G	G	C	A	G	C	G	A	C	C	C	C	T	T	G	T	C	A	C	A	G	T	G	A	A	A	G	T	A	G	G	G	G
C.TZ.2005.EU251762	C	C	T	C	A	A	A	T	C	A	C	T	C	T	T	T	G	G	C	A	G	C	G	A	C	C	C	C	T	T	G	T	C	T	C	A	A	T	A	A	A	A	G	T	A	G	G	G	G
C.TZ.2005.EU251763	C	C	T	C	A	A	A	T	C	A	C	T	C	T	T	T	G	G	C	A	G	C	G	A	C	C	C	C	T	T	G	T	C	T	C	A	A	T	A	A	A	A	G	T	A	G	G	G	G
C.TZ.2005.EU251764	C	C	T	C	A	A	A	T	C	A	C	T	C	T	T	T	G	G	C	A	G	C	G	A	C	C	C	C	T	T	G	T	C	T	C	A	A	T	A	A	G	A	G	T	A	G	G	G	G
C.TZ.2005.EU251769	C	C	T	C	A	A	A	T	C	A	C	T	C	T	T	T	G	G	C	A	G	C	G	A	C	C	C	C	T	T	G	T	C	T	C	A	A	T	A	A	A	A	G	T	A	G	G	G	G
C.TZ.2005.EU251776	C	C	T	C	A	A	A	T	C	A	C	T	C	T	T	T	G	G	C	A	G	C	G	A	C	C	C	C	T	T	G	T	C	T	C	A	A	T	A	A	A	A	G	T	A	G	G	G	G
C.TZ.2005.EU251778	C	C	T	C	A	G	A	T	C	A	C	T	C	T	T	T	G	G	C	A	G	C	G	A	C	C	C	C	T	T	G	T	C	T	C	A	A	T	A	A	A	A	A	T	A	G	A	G	G
C.TZ.2005.EU251798	C	C	T	C	A	A	A	T	C	A	C	T	C	T	T	T	G	G	C	A	G	C	G	A	C	C	C	C	T	T	G	T	C	T	C	A	G	T	A	A	A	A	G	T	A	G	G	G	G
C.TZ.2005.EU251802	C	C	T	C	A	A	A	T	C	A	C	T	C	T	T	T	G	G	C	A	G	C	G	A	C	C	C	C	T	T	G	T	C	A	C	A	A	T	A	A	A	A	G	T	A	G	G	G	G
C.TZ.2005.EU251804	C	C	T	C	A	A	A	T	C	A	C	T	C	T	T	T	G	G	C	A	G	C	G	A	C	C	C	C	T	T	G	T	C	T	C	A	A	T	A	A	A	A	G	T	A	G	G	G	G
C.TZ.2005.EU251806	C	C	T	C	A	A	A	T	C	A	C	T	C	T	T	T	G	G	C	A	G	C	G	A	C	C	C	C	T	T	G	T	C	A	C	A	A	T	A	A	A	A	G	T	A	G	G	G	G
C.TZ.2005.EU251824	C	C	T	C	A	A	A	T	C	A	C	T	C	T	T	T	G	G	C	A	G	C	G	A	C	C	C	C	T	T	G	T	C	T	C	A	A	T	A	A	G	A	G	T	A	G	G	G	G
C.TZ.2005.EU251839	C	C	T	C	A	A	A	T	C	A	C	T	C	T	T	T	G	G	C	A	G	C	G	A	C	C	C	R	T	T	G	T	C	A	C	A	A	T	A	A	G	A	G	T	A	G	C	A	G
C.TZ.2005.EU251871	C	C	T	C	A	A	A	T	C	A	C	T	C	T	T	T	G	G	C	A	G	C	G	A	C	C	C	C	T	T	G	T	C	T	C	A	A	T	A	A	A	A	G	T	A	G	G	G	G
C.TZ.2005.EU251881	C	C	T	C	A	A	A	T	C	A	C	T	C	T	T	T	G	G	C	A	G	C	G	A	C	C	C	C	T	T	G	T	C	C	C	A	G	T	A	A	A	A	G	T	A	G	G	G	G
C.TZ.2007.HM572396	C	C	T	C	A	G	A	T	C	A	C	T	C	T	T	T	G	G	C	A	G	C	G	A	C	C	C	C	T	T	G	T	C	T	C	A	A	T	A	A	A	A	G	T	A	G	G	R	G
C.TZ.2007.HM572397	C	C	T	C	A	A	A	T	C	A	C	T	C	T	T	T	G	G	C	A	G	C	G	A	C	C	C	C	T	T	G	T	C	T	C	A	A	T	A	A	R	A	G	T	A	G	C	G	G
C.TZ.2007.HM572398	C	C	T	C	A	A	A	T	C	A	C	T	C	T	T	T	G	G	C	A	A	C	G	A	C	C	C	C	T	T	G	T	C	T	C	A	A	T	A	A	A	A	G	T	G	G	G	G	G
C.TZ.2008.HM572405	C	C	T	C	A	A	A	T	C	A	C	T	C	T	T	T	G	G	C	A	G	C	G	A	C	C	C	C	T	T	G	T	C	A	C	A	A	T	A	A	A	A	G	T	A	G	A	G	G
C.TZ.2009.HM572399	C	C	T	C	A	A	A	T	C	A	C	T	C	T	T	T	G	G	C	A	G	C	G	A	C	C	C	C	T	T	G	T	C	T	C	A	A	T	A	A	A	A	G	T	A	G	G	G	G
C.TZ.2009.HM572400	C	C	T	C	A	A	A	T	C	A	C	T	C	T	T	T	G	G	C	A	G	C	G	A	C	C	C	C	T	T	G	T	C	W	C	A	A	T	A	A	A	A	G	T	A	G	G	G	G
C.TZ.2009.HM572401	C	C	T	C	A	A	A	T	C	A	C	T	C	T	T	T	G	G	C	A	G	C	G	A	C	C	C	C	T	T	G	T	C	T	C	A	A	T	A	A	A	A	G	T	A	G	G	G	G
C.TZ.2009.HM572402	C	C	T	C	A	A	A	T	C	A	C	T	C	T	T	T	G	G	C	A	G	C	G	A	C	C	C	C	T	T	G	T	Y	T	C	A	A	T	A	A	A	R	G	T	A	G	G	G	G
C.TZ.2009.HM572403	C	C	T	C	A	G	A	T	C	A	C	T	C	T	T	T	G	G	C	A	G	C	G	A	C	C	C	C	T	T	G	T	C	T	C	A	A	T	A	A	A	A	G	T	A	G	G	R	G
C.TZ.2009.HM572404	C	C	T	C	A	G	A	T	C	A	C	T	C	T	T	T	G	G	C	A	G	C	G	A	C	C	C	C	T	T	G	T	C	A	C	A	A	T	A	A	A	A	G	T	A	G	G	G	G
C.TZ.2005.KF530988	C	C	T	C	A	A	A	T	C	A	C	T	C	T	T	T	G	G	C	A	G	C	G	A	C	C	C	C	T	T	G	T	C	A	C	A	A	T	A	A	A	A	G	T	A	G	G	G	G
C.TZ.2005.KF531293	C	C	T	C	A	A	A	T	C	A	C	T	C	T	T	T	G	G	C	A	G	C	G	A	C	C	C	C	T	T	G	T	C	A	C	A	A	T	A	A	A	A	G	T	A	G	G	G	G
C.TZ.2008.KM438271	C	C	T	C	A	A	A	T	C	A	C	T	C	T	T	T	G	G	C	A	G	C	G	A	C	C	C	C	T	T	G	T	C	T	C	A	A	T	A	A	A	A	A	T	A	G	C	G	G
C.TZ.2008.KM438298	C	C	T	C	A	A	A	T	C	A	C	T	C	T	T	T	G	G	C	A	R	C	G	A	C	C	C	C	T	T	G	T	T	T	C	A	A	T	A	A	G	A	A	T	A	G	G	G	G
C.TZ.2009.KM438308	C	C	T	C	A	A	A	T	C	A	C	T	C	T	T	T	G	G	C	A	G	C	G	A	C	C	C	C	T	T	G	T	C	T	C	A	A	T	A	A	A	A	G	T	A	G	G	G	G
C.TZ.2005.KX907416	C	C	T	C	A	A	A	T	C	A	C	T	C	T	T	T	G	G	C	A	G	C	G	A	C	C	C	C	T	T	G	T	C	T	C	A	A	T	A	A	A	A	G	T	A	G	G	G	G
C.TZ.2006.KP681722	C	C	T	C	A	A	A	T	C	A	C	T	C	T	T	T	G	G	C	A	G	C	G	A	C	C	C	C	T	T	G	T	C	A	C	A	A	T	A	A	R	A	G	T	A	G	G	G	G
C.TZ.2006.KP681724	C	C	T	C	A	G	G	T	C	A	C	T	C	T	T	T	G	G	C	A	A	C	G	A	C	C	C	C	T	T	G	T	C	T	C	A	A	T	A	A	G	A	A	T	A	G	G	G	G
C.TZ.2006.KP681736	C	C	T	C	A	G	G	T	C	A	C	T	C	T	T	T	G	G	C	A	G	C	G	A	C	C	C	C	T	T	G	T	C	A	C	A	A	T	A	A	A	A	A	T	A	G	G	A	G
C.TZ.2006.KP681762	C	C	T	C	A	A	A	T	C	A	C	T	C	T	T	T	G	G	C	A	G	C	G	A	C	C	C	C	T	T	G	T	C	T	C	A	A	T	A	A	A	A	G	T	A	G	G	G	G
C.TZ.2006.KP681763	C	C	T	C	A	A	A	T	C	A	C	T	C	T	T	T	G	G	C	A	G	C	G	A	C	C	C	C	T	T	G	T	C	T	C	A	A	T	A	A	A	A	G	T	A	G	G	G	G
C.TZ.2006.KP681798	C	C	T	C	A	A	A	T	C	A	C	T	C	T	T	T	G	G	C	A	G	C	G	A	C	C	C	C	T	T	G	T	T	T	C	A	A	T	A	A	A	A	G	T	A	G	G	G	G
C.TZ.2006.KX907393	C	C	T	C	A	A	A	T	C	A	C	T	C	T	T	T	G	G	C	A	G	C	G	A	C	C	C	C	T	T	G	T	C	A	C	A	A	T	A	A	A	A	G	T	A	G	A	G	G
C.TZ.2013.KX775272	C	C	T	C	A	A	A	T	C	A	C	T	C	T	T	T	G	G	C	A	G	C	G	A	C	C	C	C	T	T	G	T	C	A	C	A	A	T	A	A	A	A	A	T	A	G	G	G	G
C.TZ.2013.KX775295	C	C	T	C	A	A	A	T	C	A	C	T	C	T	T	T	G	G	C	A	G	C	G	A	C	C	C	C	T	T	G	T	C	T	C	A	A	T	A	A	A	A	G	T	A	G	A	G	G
C.TZ.2013.KY014604	C	C	T	C	A	A	A	T	C	A	C	T	C	T	T	T	G	G	C	A	G	C	G	A	C	C	C	C	T	T	G	T	C	A	C	A	A	T	A	A	G	A	G	T	A	G	G	G	G
C.TZ.2013.KY014621	C	C	T	C	A	G	A	T	C	A	C	T	C	T	T	T	G	G	C	A	A	C	G	A	C	C	C	C	T	T	G	T	C	A	C	A	A	T	A	A	A	A	G	T	A	G	C	A	G
C.TZ.2014.KX775293	C	C	T	C	A	A	A	T	C	A	C	T	C	T	T	T	G	G	C	A	G	C	G	A	C	C	C	C	T	T	G	T	C	T	C	A	A	T	A	A	A	A	G	T	A	G	G	G	G
[truncated: 971 more columns]
