# Supplementary material for: Inferring population dynamics of HIV-1 subtype C epidemics in Eastern Africa and Southern Brazil applying different Bayesian phylodynamics approaches
Source: Sci Rep. 2018 Jun 8;8:8778. doi: 10.1038/s41598-018-26824-4 (PMC5993807; doi:10.1038/s41598-018-26824-4)
Supplement: Supplementary file 5 — Dataset 4 [file 41598_2018_26824_MOESM5_ESM.csv]

C/BI/2002/AM260219	C	C	T	C	A	A	A	T	C	A	C	T	C	T	T	T	G	G	C	A	G	C	G	A	C	C	C	C	T	T	G	T	C	G	A	A	A	T	A	A	G	A	G	T	A	G	A	G	G
C/BI/2002/AM260220	C	C	T	C	A	A	A	T	C	A	C	T	C	T	T	T	G	G	C	A	A	C	G	A	C	C	C	C	T	T	G	T	T	A	C	A	G	T	A	A	A	A	A	T	A	G	G	G	G
C/BI/2002/AM260221	C	C	T	C	A	A	A	T	C	A	C	T	C	T	T	T	G	G	C	A	G	C	G	A	C	C	C	A	T	T	G	T	C	A	C	A	A	T	A	A	A	A	G	T	A	G	A	G	G
C/BI/2002/AM260222	C	C	T	C	A	A	A	T	C	A	C	T	C	T	T	T	G	G	C	A	G	C	G	A	C	C	C	C	T	T	G	T	C	G	C	A	A	T	A	A	G	A	G	T	A	G	A	G	G
C/BI/2002/AM260223	C	C	T	C	A	A	A	T	C	A	C	T	C	T	T	T	G	G	C	A	G	C	G	A	C	C	C	C	T	T	G	T	C	T	C	A	A	T	A	A	A	A	G	T	A	G	G	G	G
C/BI/2002/AM260225	C	C	T	C	A	A	A	T	C	A	C	T	C	T	T	T	G	G	C	A	G	C	G	A	C	C	C	C	T	T	G	T	C	T	C	A	A	T	A	A	G	A	A	T	A	G	G	G	G
C/BI/2002/AM260226	C	C	T	C	A	A	A	T	C	A	C	T	C	T	T	T	G	G	C	A	G	C	G	A	C	C	C	C	T	T	G	T	C	T	C	A	A	T	A	A	A	A	G	T	A	G	G	G	G
C/BI/2002/AM260227	C	C	T	C	A	A	A	T	C	A	C	T	C	T	T	T	G	G	C	A	G	C	G	A	C	C	C	C	T	T	G	T	C	A	C	A	A	T	A	A	A	A	G	T	A	G	G	G	G
C/BI/2002/AM260228	C	C	T	C	A	A	A	T	C	A	C	T	C	T	T	T	G	G	C	A	G	C	G	A	C	C	C	A	T	G	G	T	C	T	C	A	A	T	A	A	A	A	G	T	A	G	G	G	G
C/BI/2002/AM260229	C	C	T	C	A	A	A	T	C	A	C	T	C	T	T	T	G	G	C	A	G	C	G	A	C	C	C	C	T	T	G	T	C	A	C	A	A	T	A	A	A	A	G	T	A	G	G	G	G
C/BI/2002/AM260232	C	C	T	C	A	A	A	T	C	A	C	T	C	T	T	T	G	G	C	A	G	C	G	A	C	C	C	C	T	T	G	T	C	T	C	A	A	T	A	A	A	A	G	T	A	G	G	G	G
C/BI/2002/AM260233	C	C	T	C	A	A	A	T	C	A	C	T	C	T	T	T	G	G	C	A	G	C	G	A	C	C	C	C	T	T	G	T	C	T	C	A	A	T	A	A	A	A	A	T	A	G	G	A	G
C/BI/2002/AM260234	C	C	T	C	A	A	A	T	C	A	C	T	C	T	T	T	G	G	C	A	G	C	G	A	C	C	C	C	T	T	G	T	C	A	C	A	A	T	A	A	G	A	G	T	A	G	C	G	G
C/BI/2002/AM260235	C	C	T	C	A	G	A	T	C	A	C	T	C	T	T	T	G	G	C	A	G	C	G	A	C	C	C	C	T	T	G	T	C	A	C	A	A	T	A	A	A	A	G	T	A	G	G	G	G
C/BI/2002/AM260236	C	C	T	C	A	A	A	T	C	A	C	T	C	T	T	T	G	G	C	A	A	C	G	A	C	C	C	C	T	T	G	T	C	C	C	A	G	T	A	A	A	A	G	T	A	G	G	G	G
C/BI/2002/AM260237	C	C	T	C	A	A	A	T	C	A	C	T	C	T	T	T	G	G	C	A	R	C	G	A	C	C	C	C	T	T	G	T	C	T	C	A	A	T	A	A	M	A	G	T	A	G	G	G	G
C/BI/2002/AM260238	C	C	T	C	A	A	A	T	C	A	C	T	C	T	T	T	G	G	C	A	G	C	G	A	C	C	C	C	T	T	G	T	C	T	C	A	A	T	A	A	A	A	G	T	A	G	G	G	G
C/BI/2002/AM260239	C	C	T	C	A	A	A	T	C	A	C	T	C	T	T	T	G	G	C	A	A	C	G	A	C	C	C	C	T	G	G	T	C	A	C	A	A	T	A	A	A	A	G	T	A	G	G	G	G
C/BI/2002/AM260241	C	C	T	C	A	A	A	T	C	A	C	T	C	T	T	T	G	G	C	A	G	C	G	A	C	C	C	C	T	T	G	T	C	T	C	A	A	T	A	A	A	A	G	T	A	G	G	G	G
C/BI/2002/AM260242	C	C	T	C	A	A	A	T	C	A	C	T	C	T	T	T	G	G	C	A	G	C	G	A	C	C	C	C	T	T	G	T	C	T	C	A	A	T	A	A	A	A	A	T	A	G	G	G	G
C/BI/2002/AM260243	C	C	T	C	A	A	A	T	C	A	C	T	C	T	T	T	G	G	C	A	A	C	G	A	C	C	C	C	T	T	G	T	C	T	C	A	A	T	A	A	A	A	G	T	A	G	G	G	G
C/BI/2002/AM260244	C	C	T	C	A	A	A	T	C	A	C	T	C	T	T	T	G	G	C	A	G	C	G	A	C	C	C	C	T	T	G	T	C	T	C	A	A	T	A	A	A	A	G	T	A	G	G	G	G
C/BI/2002/AM260245	C	C	T	C	A	A	A	T	C	A	C	T	C	T	T	T	G	G	C	A	G	C	G	A	C	C	C	C	T	C	G	T	C	A	C	A	A	T	A	A	A	A	G	T	A	G	A	G	G
C/BI/2002/AM260246	C	C	T	C	A	A	A	T	C	A	C	T	C	T	T	T	G	G	C	A	A	C	G	A	C	C	C	C	T	T	G	T	C	T	C	A	A	T	A	A	A	A	G	T	A	G	C	A	G
C/BI/2002/AM260247	C	C	T	C	A	A	A	T	C	A	C	T	C	T	T	T	G	G	C	A	G	C	G	A	C	C	C	C	T	T	G	T	C	T	C	A	A	T	A	A	A	A	A	T	A	G	G	G	G
C/BI/2002/AM260248	C	C	T	C	A	A	A	T	C	A	C	T	C	T	T	T	G	G	C	A	G	C	G	A	C	C	C	C	T	T	G	T	C	T	C	A	A	T	A	A	G	A	G	T	A	G	G	G	G
C/BI/2002/AM260249	C	C	T	C	A	A	A	T	C	A	C	T	C	T	T	T	G	G	C	A	G	C	G	A	C	C	C	C	T	T	G	T	C	T	C	A	A	T	A	A	A	A	G	T	A	G	G	G	G
C/BI/2002/AM260250	C	C	T	C	A	A	A	T	C	A	C	T	C	T	T	T	G	G	C	A	G	C	G	A	C	C	C	C	T	T	G	T	C	T	C	A	A	T	A	A	A	A	G	T	A	G	G	G	G
C/BI/2002/AM260251	C	C	T	C	A	A	A	T	C	A	C	T	C	T	T	T	G	G	C	A	G	C	G	A	C	C	C	C	T	T	G	T	C	A	C	A	A	T	A	A	A	A	G	T	A	G	G	G	G
C/BI/2002/AM260252	C	C	T	C	A	A	A	T	C	A	C	T	C	T	T	T	G	G	C	A	G	C	G	A	C	C	C	C	T	T	G	T	C	T	C	A	A	T	A	A	A	A	A	T	A	G	G	G	G
C/BI/2002/AM260256	C	C	T	C	A	A	A	T	C	A	C	T	C	T	T	T	G	G	C	A	A	C	G	A	C	C	C	C	T	T	G	T	C	A	C	A	A	T	A	A	A	A	G	T	A	G	G	G	G
C/BI/2002/AM260257	C	C	T	C	A	A	A	T	C	A	C	T	C	T	T	T	G	G	C	A	G	C	G	A	C	C	C	C	T	T	G	T	C	T	C	A	A	T	A	A	A	A	G	T	A	G	G	G	G
C/BI/2002/AM260258	C	C	T	C	A	A	A	T	C	A	C	T	C	T	T	T	G	G	C	A	G	C	G	A	C	C	C	C	T	T	G	T	C	T	C	A	A	T	A	A	A	A	G	T	A	G	G	G	G
C/BI/2002/AM260259	C	C	T	C	A	A	A	T	C	A	C	T	C	T	T	T	G	G	C	A	G	C	G	A	C	C	C	C	T	T	G	T	C	T	C	A	A	T	A	A	A	A	G	T	A	G	G	G	G
C/BI/2002/AM260260	C	C	T	C	A	A	A	T	C	A	C	T	C	T	T	T	G	G	C	A	G	C	G	A	C	C	C	C	T	T	G	T	C	A	C	A	A	T	A	A	A	A	G	T	A	G	G	G	G
C/BI/2002/AM260261	C	C	T	C	A	A	A	T	C	A	C	T	C	T	T	T	G	G	C	A	G	C	G	A	C	C	C	C	T	T	G	T	C	T	C	A	A	T	A	A	A	A	G	T	A	G	G	G	G
C/BI/2002/AM260262	C	C	T	C	A	A	A	T	C	A	C	T	C	T	T	T	G	G	C	A	G	C	G	A	C	C	C	C	T	T	G	T	C	T	C	A	A	T	A	A	A	A	G	T	A	G	G	G	G
C/BI/2002/AM260263	C	C	T	C	A	A	A	T	C	A	C	T	C	T	T	T	G	G	C	A	G	C	G	A	C	C	C	C	T	T	G	T	C	C	C	A	A	T	A	A	G	A	G	T	A	G	A	G	G
C/BI/2002/AM260264	C	C	T	C	A	G	A	T	C	A	C	T	C	T	T	T	G	G	C	A	G	C	G	A	C	C	C	C	T	T	G	T	C	T	C	A	G	T	A	A	A	A	G	T	A	G	G	G	G
C/BI/2002/AM260265	C	C	T	C	A	G	A	T	C	A	C	T	C	T	T	T	G	G	C	A	A	C	G	A	C	C	C	C	T	T	G	T	T	A	C	A	A	T	A	A	A	A	A	T	A	G	G	G	G
C/BI/2002/AM260266	C	C	T	C	A	A	A	T	C	A	C	T	C	T	T	T	G	G	C	A	G	C	G	A	C	C	C	C	T	T	G	T	C	T	C	A	A	T	A	A	A	A	G	T	A	G	G	G	G
C/BI/2002/AM260267	C	C	T	C	A	A	A	T	C	A	C	T	C	T	T	T	G	G	C	A	G	C	G	A	C	C	C	C	T	T	G	T	C	T	C	A	A	T	A	A	A	A	G	T	A	G	G	G	G
C/BI/2002/AM260268	C	C	T	C	A	A	A	T	C	A	C	T	C	T	T	T	G	G	C	A	G	C	G	A	C	C	C	C	T	T	G	T	C	A	C	A	A	T	A	A	A	A	G	T	A	G	G	G	G
C/BI/2002/AM260269	C	C	T	C	A	A	A	T	C	A	C	T	C	T	T	T	G	G	C	A	G	C	G	A	C	C	C	C	T	T	G	T	C	T	C	A	A	T	A	A	A	A	G	T	A	G	G	G	G
C/BI/2002/AM260270	C	C	T	C	A	A	A	T	C	A	C	T	C	T	T	T	G	G	C	A	A	C	G	A	C	C	C	C	T	T	G	T	C	T	C	A	A	T	A	A	A	A	G	T	A	G	C	G	G
C/BI/2002/AM260271	C	C	T	C	A	G	A	T	C	A	C	T	C	T	T	T	G	G	C	A	G	C	G	A	C	C	C	C	T	T	G	T	C	T	C	A	A	T	A	A	A	A	G	T	A	G	G	G	G
C/BI/2002/AM260272	C	C	T	C	A	A	A	T	C	A	C	T	C	T	T	T	G	G	C	A	G	C	G	A	C	C	C	C	T	T	G	T	C	T	C	A	A	T	A	A	A	A	G	T	A	G	G	G	G
C/BI/2002/AM260273	C	C	T	C	A	A	A	T	C	A	C	T	C	T	T	T	G	G	C	A	A	C	G	A	C	C	C	C	T	T	G	T	C	T	C	A	A	T	A	A	A	A	G	T	A	G	G	G	G
C/BI/2002/AM260274	C	C	T	C	A	A	A	T	C	A	C	T	C	T	T	T	G	G	C	A	G	C	G	A	C	C	C	C	T	T	G	T	C	T	C	A	A	T	A	A	A	A	G	T	A	G	G	G	G
C/BI/2002/AM260275	C	C	T	C	A	A	A	T	C	A	C	T	C	T	T	T	G	G	C	A	G	C	G	A	C	C	C	C	T	T	G	T	C	T	C	A	A	T	A	A	A	A	G	T	A	G	G	G	G
C/BI/2002/AM260276	C	C	T	C	A	A	A	T	C	A	C	T	C	T	T	T	G	G	C	A	G	C	G	A	C	C	C	C	T	T	G	T	C	A	C	A	A	T	A	A	A	A	G	T	A	G	G	G	G
C/BI/2002/AM260277	C	C	T	C	A	A	A	T	C	A	C	T	C	T	T	T	G	G	C	A	A	C	G	A	C	C	C	C	T	T	G	T	C	T	C	A	A	T	A	A	A	A	G	T	A	G	G	G	G
C/BI/2002/AM260278	C	C	T	C	A	A	A	T	C	A	C	T	C	T	T	T	G	G	C	A	G	C	G	A	C	C	C	C	T	T	G	T	C	A	C	A	A	T	A	A	A	A	G	T	A	G	G	G	G
C/BI/2002/AM260279	C	C	T	C	A	A	A	T	C	A	C	T	C	T	T	T	G	G	C	A	G	C	G	A	C	C	C	C	T	T	G	T	C	T	C	A	A	T	A	A	A	A	G	T	A	G	C	A	G
C/BI/2002/AM260280	C	C	T	C	A	A	A	T	C	A	C	T	C	T	T	T	G	G	C	A	G	C	G	A	C	C	C	C	T	T	G	T	C	A	C	A	A	T	A	A	A	A	G	T	A	G	G	G	G
C/BI/2002/AM260281	C	C	T	C	A	A	A	T	T	A	C	T	C	T	T	T	G	G	C	A	A	C	G	A	C	C	C	C	T	T	G	T	C	A	C	A	A	T	A	A	A	A	G	T	A	G	G	G	G
C/BI/2002/AM260282	C	C	T	C	A	A	A	T	C	A	C	T	C	T	T	T	G	G	C	A	A	C	G	A	C	C	C	C	T	T	G	T	C	T	C	A	A	T	A	A	A	A	G	T	A	G	G	G	G
C/BI/2002/AM260283	C	C	T	C	A	A	A	T	C	A	C	T	C	T	T	T	G	G	C	A	A	C	G	A	C	C	C	C	T	T	G	T	C	T	C	A	A	T	A	A	A	A	G	T	A	G	G	G	G
C/BI/2002/AM260284	C	C	T	C	A	G	A	T	C	A	C	T	C	T	T	T	G	G	C	A	A	C	G	A	C	C	C	A	T	G	G	T	C	A	C	A	A	T	A	A	A	A	A	T	A	G	G	G	G
C/BI/2002/AM260285	C	C	T	C	A	A	A	T	C	A	C	T	C	T	T	T	G	G	C	A	G	C	G	A	C	C	C	C	T	T	G	T	C	T	C	A	A	T	A	A	A	A	G	T	A	G	G	G	G
C/BI/2002/AM260286	C	C	T	C	A	A	A	T	C	A	C	T	C	T	T	T	G	G	C	A	G	C	G	A	C	C	C	C	T	T	G	T	C	A	C	A	A	T	A	A	G	A	G	T	A	G	G	G	G
C/BI/2002/AM260287	C	C	T	C	A	A	A	T	C	A	C	T	C	T	T	T	G	G	C	A	G	C	G	A	C	C	C	C	T	T	G	T	C	T	C	A	A	T	A	A	A	G	G	T	A	G	G	G	G
C/BI/2002/AM260288	C	C	T	C	A	A	A	T	C	A	C	T	C	T	T	T	G	G	C	A	G	C	G	A	C	C	C	C	T	T	G	T	C	?	C	A	A	T	A	A	A	A	G	T	A	G	G	G	G
C/BI/2002/AM260290	C	C	T	C	A	A	A	T	C	A	C	T	C	T	T	T	G	G	C	A	G	C	G	A	C	C	C	C	T	T	G	T	C	T	C	A	A	T	A	A	A	A	G	T	A	G	G	G	G
C/BI/2002/AM260291	C	C	T	C	A	A	A	T	C	A	C	T	C	T	T	T	G	G	C	A	G	C	G	A	C	C	C	C	T	T	G	T	C	T	C	A	A	T	A	A	A	A	G	T	A	G	A	G	G
C/BI/2002/AM260292	C	C	T	C	A	A	A	T	C	A	C	T	C	T	T	T	G	G	C	A	A	C	G	A	C	C	C	C	T	T	G	T	C	T	C	A	A	T	A	A	A	A	G	T	A	G	G	G	G
C/BI/2002/AM260293	C	C	T	C	A	A	A	T	C	A	C	T	C	T	T	T	G	G	C	A	G	C	G	A	C	C	C	C	T	T	G	T	C	T	C	A	A	T	A	A	A	A	G	T	A	G	G	G	G
C/BI/2002/AM260294	C	C	T	C	A	A	A	T	C	A	C	T	C	T	T	T	G	G	C	A	A	C	G	A	C	C	C	C	T	T	G	T	C	T	C	A	A	T	A	A	A	A	G	T	A	G	A	G	G
C/BI/2002/AM260295	C	C	T	C	A	G	A	T	C	A	C	T	C	T	T	T	G	G	C	A	G	C	G	A	C	C	C	C	T	T	G	T	C	T	C	A	A	T	A	A	A	A	G	T	A	G	G	G	G
C/BI/2002/AM260296	C	C	T	C	A	A	A	T	C	A	C	T	C	T	T	T	G	G	C	A	G	C	G	A	C	C	C	C	T	T	G	T	C	T	C	A	A	T	A	A	A	A	G	T	A	G	G	G	G
C/BI/2002/AM260297	C	C	T	C	A	A	A	T	C	A	C	T	C	T	T	T	G	G	C	A	G	C	G	A	C	C	C	C	T	T	G	T	C	T	C	A	A	T	A	A	G	A	G	T	A	G	G	G	G
C/BI/2002/AM260298	C	C	T	C	A	A	A	T	C	A	C	T	C	T	T	T	G	G	C	A	G	C	G	A	C	C	C	C	T	T	G	T	C	T	C	A	A	T	A	A	A	A	G	T	A	G	G	G	G
C/BI/2002/AM260299	C	C	T	C	A	A	A	T	C	A	C	T	C	T	T	T	G	G	C	A	G	C	G	A	C	C	C	C	T	G	G	T	C	A	C	A	A	T	A	A	G	A	A	T	A	G	G	G	G
C/BI/2002/AM260300	C	C	T	C	A	A	A	T	C	A	C	T	C	T	T	T	G	G	C	A	G	C	G	A	C	C	C	C	T	T	G	T	C	T	C	A	A	T	A	A	A	A	A	T	A	G	G	G	G
C/BI/2002/AM260301	C	C	T	C	A	A	A	T	C	A	C	T	C	T	T	T	G	G	C	A	G	C	G	A	C	C	C	C	T	T	G	T	C	T	C	A	A	T	A	A	A	A	G	T	A	G	G	G	G
C/BI/2002/AM260302	C	C	T	C	A	A	A	T	C	A	C	T	C	T	T	T	G	G	C	A	A	C	G	A	C	C	C	C	T	T	G	T	C	T	C	A	A	T	A	A	G	A	A	T	A	G	A	G	G
C/BI/2002/AM260303	C	C	T	C	A	A	A	T	C	A	C	T	C	T	T	T	G	G	C	A	G	C	G	A	C	C	C	C	T	T	G	T	C	A	C	A	A	T	A	A	A	A	G	T	A	G	G	G	G
C/BI/2002/AM260304	C	C	T	C	A	A	A	T	C	A	C	T	C	T	T	T	G	G	C	A	G	C	G	A	C	C	C	C	T	T	G	T	T	T	C	A	A	T	A	A	A	A	G	T	A	G	G	G	G
C/BI/2002/AM260305	C	C	T	C	A	A	A	T	C	A	C	T	C	T	T	T	G	G	C	A	G	C	G	A	C	C	C	G	T	T	G	T	C	A	C	A	A	T	A	A	A	A	A	T	A	G	G	G	G
C/BI/2002/AM260306	C	C	T	C	A	A	A	T	C	A	C	T	C	T	T	T	G	G	C	A	G	C	G	A	C	C	C	G	T	T	G	T	C	A	C	A	A	T	A	A	A	G	A	T	A	G	A	G	G
C/BI/2002/AM260307	C	C	T	C	A	A	A	T	C	A	C	T	C	T	T	T	G	G	C	A	G	C	G	A	C	C	C	C	T	T	G	T	T	A	C	A	A	T	A	A	A	A	G	T	A	G	G	G	G
C/BI/2002/AM260308	C	C	T	C	A	A	A	T	C	A	C	T	C	T	T	T	G	G	C	A	G	C	G	A	C	C	C	C	T	T	G	T	C	A	C	A	A	T	A	A	A	A	G	T	A	G	G	G	G
C/BI/2002/AM260309	C	C	T	C	A	A	A	T	C	A	C	T	C	T	T	T	G	G	C	A	G	C	G	A	C	C	C	C	T	T	G	T	C	A	C	A	A	T	A	A	A	A	G	T	A	G	G	G	G
C/BI/2002/AM260310	C	C	T	C	A	A	A	T	C	A	C	T	C	T	T	T	G	G	C	A	A	C	G	A	C	C	C	C	T	T	G	T	C	T	C	A	A	T	A	A	A	A	G	T	A	G	G	G	G
C/BI/2002/AM260311	C	C	T	C	A	A	A	T	C	A	C	T	C	T	T	T	G	G	C	A	G	C	G	A	C	C	C	C	T	T	G	T	C	T	C	A	A	T	A	A	A	A	G	T	A	G	G	G	G
C/BI/2002/AM260312	C	C	T	C	A	A	A	T	C	A	C	T	C	T	T	T	G	G	C	A	G	C	G	A	C	C	C	C	T	T	G	T	C	C	C	A	A	T	A	A	A	A	G	T	A	G	G	G	G
C/BI/2002/AM260314	C	C	T	C	A	A	A	T	C	A	C	T	C	T	T	T	G	G	C	A	G	C	G	A	C	C	C	C	T	T	G	T	C	A	A	A	A	T	A	A	A	A	G	T	A	G	G	G	G
C/BI/2002/AM260316	C	C	T	C	A	A	A	T	C	A	C	T	C	T	T	T	G	G	C	A	G	C	G	A	C	C	C	C	T	T	G	T	T	A	C	A	A	T	A	A	A	A	G	T	A	G	G	G	G
C/BI/2002/AM260317	C	C	T	C	A	A	A	T	C	A	C	T	C	T	T	T	G	G	C	A	G	C	G	A	C	C	C	C	T	T	G	T	C	T	C	A	A	T	A	A	A	A	G	T	A	G	G	G	G
C/BI/2002/AM260318	C	C	T	C	A	A	A	T	C	A	C	T	C	T	T	T	G	G	C	A	G	C	G	A	C	C	C	C	T	T	G	T	C	A	C	A	A	T	A	A	A	A	G	T	A	G	G	G	G
C/BI/2002/AM260320	C	C	T	C	A	A	A	T	C	A	C	T	C	T	T	T	G	G	C	A	G	C	G	A	C	C	C	C	T	T	G	T	C	T	C	A	A	T	A	A	A	A	G	T	A	G	G	G	G
C/BI/2002/AM260321	C	C	T	C	A	A	A	T	T	A	C	T	C	T	T	T	G	G	C	A	G	C	G	A	C	C	C	C	T	T	G	T	C	T	C	A	A	T	A	A	A	A	G	T	A	G	G	G	G
C/RW/2006/KC018768	C	C	T	C	A	A	A	T	C	A	C	T	C	T	T	T	G	G	C	A	G	C	G	A	C	C	C	C	T	T	G	T	C	T	C	A	A	T	A	A	A	A	G	T	A	G	G	G	G
C/RW/2007/KC018984	C	C	T	C	A	A	A	T	C	A	C	T	C	T	T	T	G	G	C	A	A	C	G	A	C	C	C	C	T	T	G	T	C	T	C	A	A	T	A	A	A	A	G	T	A	G	G	G	G
C/RW/2008/KC018718	C	C	T	C	A	A	A	T	C	A	C	T	C	T	T	T	G	G	C	A	G	C	G	A	C	C	C	C	T	T	G	T	T	A	C	C	A	T	A	A	A	A	G	T	A	G	G	G	G
C/RW/2008/KC018546	C	C	T	C	A	A	A	T	C	A	C	T	C	T	T	T	G	G	C	A	G	C	G	A	C	C	C	C	T	T	G	T	C	A	C	A	A	T	A	A	A	A	G	T	A	G	G	A	G
C/RW/2009/KC018871	C	C	T	C	A	A	A	T	C	A	C	T	C	T	T	T	G	G	C	A	G	C	G	A	C	C	C	C	T	T	G	T	C	A	C	A	A	T	A	A	A	A	G	T	A	G	G	A	G
C/RW/2011/KC018576	C	C	T	C	A	A	A	T	C	A	C	T	C	T	T	T	G	G	C	A	A	C	G	A	C	C	C	C	T	T	G	T	C	T	C	A	A	T	A	A	A	A	G	T	A	G	G	G	G
C/RW/2005/KC513726	C	C	T	C	A	A	A	T	C	A	C	T	C	T	T	T	G	G	C	A	G	C	G	A	C	C	C	C	T	T	G	T	C	T	C	A	A	T	A	A	A	A	G	T	A	G	G	G	G
C/RW/2007/KC841660	C	C	T	C	A	A	A	T	C	A	C	T	C	T	T	T	G	G	C	A	A	C	G	A	C	C	C	C	T	T	G	T	C	A	C	A	A	T	A	A	A	A	G	T	A	G	G	G	G
C/RW/2007/KC841663	C	C	T	C	A	A	A	T	C	A	C	T	C	T	T	T	G	G	C	A	G	C	G	A	C	C	C	C	T	T	G	T	C	T	C	A	A	T	A	A	A	A	G	T	A	G	G	A	G
C/RW/2008/KC841674	C	C	T	C	A	A	A	T	C	A	C	T	C	T	T	T	G	G	C	A	G	C	G	A	C	C	C	C	T	T	G	T	C	A	C	A	A	T	A	A	A	R	R	T	A	G	G	G	G
C/RW/2008/KC841688	C	C	T	C	A	A	A	T	C	A	C	T	C	T	T	T	G	G	C	A	A	C	G	A	C	C	C	C	T	T	G	T	C	A	C	A	A	T	A	A	A	A	G	T	A	G	G	G	G
C/RW/2008/KC841702	C	C	T	C	A	A	A	T	C	A	C	T	C	T	T	T	G	G	C	A	G	C	G	A	C	C	C	C	T	T	G	T	C	T	C	A	A	T	A	A	A	A	G	T	A	G	G	G	G
C/RW/2009/KC841719	C	C	T	C	A	A	A	T	C	A	C	T	C	T	T	T	G	G	C	A	G	C	G	A	C	C	C	C	T	T	G	T	T	A	C	A	A	T	A	A	A	A	G	T	A	G	G	G	G
C/RW/2008/KC841733	C	C	T	C	A	A	A	T	C	A	C	T	C	T	T	T	G	G	C	A	A	C	G	A	C	C	C	C	T	T	G	T	T	T	C	A	A	T	A	A	A	A	G	T	A	G	G	G	G
C/RW/2008/KC841738	C	C	T	C	A	A	A	T	C	A	C	T	C	T	T	T	G	G	C	A	G	C	G	A	C	C	C	C	T	T	G	T	C	T	C	A	A	T	A	A	A	A	R	T	A	G	A	G	G
C/RW/2008/KC841744	C	C	T	C	A	R	A	T	C	A	C	T	C	T	T	T	G	G	C	A	G	C	G	A	C	C	C	C	T	T	G	T	C	T	C	A	A	T	A	A	A	A	G	T	A	G	G	G	G
C/RW/2009/KC841745	C	C	T	C	A	G	A	T	C	A	C	T	C	T	T	T	G	G	C	A	G	C	G	A	C	C	C	C	T	T	G	T	C	T	C	A	A	T	A	A	A	A	G	T	A	G	G	G	G
C/RW/2008/KC841756	C	C	T	C	A	A	A	T	C	A	C	T	C	T	T	T	G	G	C	A	G	C	G	A	C	C	A	C	T	T	G	T	C	T	C	A	A	T	A	A	A	A	G	T	A	G	G	G	G
C/RW/2008/KC841757	C	C	T	C	A	A	A	T	C	A	C	T	C	T	T	T	G	G	C	A	G	C	G	A	C	C	C	C	T	T	G	T	C	T	C	A	A	T	A	A	A	A	G	T	A	G	G	G	G
C/RW/2008/KC841762	C	C	T	C	A	R	A	T	C	A	C	T	C	T	T	T	G	G	C	A	G	C	G	A	C	C	C	C	T	T	G	T	C	T	C	A	A	T	A	A	A	A	G	T	A	G	G	G	G
C/RW/2009/KC841768	C	C	T	C	A	A	A	T	C	A	C	T	C	T	T	T	G	G	C	A	G	C	G	A	C	C	G	C	T	T	G	T	C	A	C	A	A	T	A	A	A	A	G	T	A	G	A	G	G
C/RW/2012/KT982525	C	C	T	C	A	A	A	T	C	A	C	T	C	T	T	T	G	G	C	A	A	C	G	A	C	C	C	C	T	T	G	T	C	A	C	A	A	T	A	A	A	A	G	T	A	G	G	G	G
C/BI/2007/HG780617	C	C	T	C	A	A	A	T	C	A	C	T	C	T	T	T	G	G	C	A	A	C	G	A	C	C	C	C	T	G	G	T	C	A	C	A	A	T	A	A	A	A	G	T	A	G	G	G	G
C/BI/2007/HG780619	C	C	T	C	A	A	A	T	C	A	C	T	C	T	T	T	G	G	C	A	G	C	G	A	C	C	C	C	T	T	G	T	T	A	C	A	A	T	A	A	A	A	G	T	A	G	G	G	G
C/BI/2007/HG780620	C	C	T	C	A	A	A	T	C	A	C	T	C	T	T	T	G	G	C	A	G	C	G	A	C	C	C	C	T	T	G	T	T	T	C	A	A	T	A	A	A	A	G	T	A	G	A	G	G
C/BI/2007/HG780621	C	C	T	C	A	A	A	T	C	A	C	T	C	T	T	T	G	G	C	A	A	C	G	A	C	C	C	C	T	T	G	T	C	T	C	A	A	T	A	A	A	A	G	T	A	G	G	G	G
C/BI/2007/HG780622	C	C	T	C	A	A	A	T	C	A	C	T	C	T	T	T	G	G	C	A	G	C	G	A	C	C	C	C	T	T	G	T	T	A	C	A	A	T	A	A	A	A	A	T	A	G	G	G	G
C/BI/2007/HG780623	C	C	T	C	A	A	A	T	C	A	C	T	C	T	T	T	G	G	C	A	A	C	G	A	C	C	C	C	T	T	G	T	T	T	C	A	A	T	A	A	A	A	G	T	A	G	G	G	G
C/BI/2007/HG780624	C	C	T	C	A	G	A	T	C	A	C	T	C	T	T	T	G	G	C	A	A	C	G	A	C	C	C	C	T	T	G	T	C	T	C	A	A	T	A	A	A	A	G	T	A	G	G	G	G
C/BI/2007/HG780629	C	C	T	C	A	A	A	T	C	A	C	T	C	T	T	T	G	G	C	A	G	C	G	A	C	C	C	C	T	T	G	T	T	A	C	A	A	T	A	A	A	A	A	T	A	G	G	G	G
C/BI/2007/HG780630	C	C	T	C	A	A	A	T	C	A	C	T	C	T	T	T	G	G	C	A	A	C	G	A	C	C	C	C	T	T	G	T	C	G	G	A	A	T	A	A	A	A	G	T	A	G	A	G	G
C/BI/2007/HG780632	C	C	T	C	A	A	A	T	C	A	C	T	C	T	T	T	G	G	C	A	G	C	G	A	C	C	C	C	T	T	G	T	C	T	C	A	R	T	A	A	A	A	G	T	A	G	G	G	G
C/BI/2007/HG780633	C	C	T	C	A	A	A	T	C	A	C	T	C	T	T	T	G	G	C	A	G	C	G	A	C	C	C	C	T	T	G	T	C	T	C	A	A	T	A	A	A	A	G	T	A	G	C	R	G
C/BI/2007/HG780634	C	C	T	C	A	A	A	T	C	A	C	T	C	T	T	T	G	G	C	A	G	C	G	A	C	C	C	C	T	T	G	T	T	A	C	A	A	T	A	A	A	A	G	T	A	G	G	G	G
C/BI/2007/HG780635	C	C	T	C	A	A	A	T	C	A	C	T	C	T	T	T	G	G	C	A	G	C	G	A	C	C	C	C	T	T	G	T	C	T	C	A	A	T	A	A	A	A	G	T	A	G	G	G	G
C/BI/2007/HG780636	C	C	T	C	A	A	A	T	C	A	C	T	C	T	T	T	G	G	C	A	G	C	G	A	C	C	C	C	T	T	G	T	T	G	C	A	A	T	A	A	G	A	A	T	A	G	G	G	G
C/BI/2007/HG780637	C	C	T	C	A	G	A	T	C	A	C	T	C	T	T	T	G	G	C	A	G	C	G	A	C	C	C	C	T	T	G	T	C	A	C	A	A	T	A	A	A	A	G	T	A	G	G	G	G
C/BI/2007/HG780638	C	C	T	C	A	A	A	T	C	A	C	T	C	T	T	T	G	G	C	A	G	C	G	A	C	C	C	C	T	C	G	T	C	T	C	A	A	T	A	A	A	A	G	T	A	G	G	G	G
C/BI/2007/HG780639	C	C	T	C	A	G	A	T	C	A	C	T	C	T	T	T	G	G	C	A	G	C	G	A	C	C	C	C	T	T	G	T	C	T	C	A	A	T	A	A	A	A	G	T	A	G	G	G	G
C/BI/2007/HG780641	C	C	T	C	A	A	A	T	C	A	C	T	C	T	T	T	G	G	C	A	R	C	G	A	C	C	C	C	T	T	G	T	Y	A	C	A	A	T	A	A	A	A	G	T	A	G	G	G	G
C/BI/2007/HG780642	C	C	T	C	A	A	A	T	C	A	C	T	C	T	T	T	G	G	C	A	G	C	G	A	C	C	C	C	T	T	G	T	C	T	C	A	A	T	A	A	A	A	G	T	A	G	G	G	G
C/BI/2007/HG780643	C	C	T	C	A	A	A	T	C	A	C	T	C	T	T	T	G	G	C	A	G	C	G	A	C	C	C	C	T	T	G	T	C	T	C	A	A	T	A	A	A	A	G	T	A	G	G	A	G
C/BI/2007/HG780644	C	C	T	C	A	A	A	T	C	A	C	T	C	T	T	T	G	G	C	A	A	C	G	A	C	C	C	C	T	T	G	T	T	A	C	A	A	T	A	A	A	A	A	T	A	G	G	G	G
C/BI/2007/HG780645	C	C	T	C	A	A	A	T	C	A	C	T	C	T	T	T	G	G	C	A	G	C	G	A	C	C	C	C	T	T	G	T	C	T	C	A	A	T	A	A	A	A	G	T	A	G	G	G	G
C/BI/2007/HG780647	C	C	T	C	A	A	A	T	C	A	C	T	C	T	T	T	G	G	C	A	G	C	G	A	C	C	C	C	T	T	G	T	C	T	C	A	A	T	A	A	A	A	G	T	A	G	G	G	G
C/BI/2007/HG780648	C	C	T	C	A	A	A	T	C	A	C	T	C	T	T	T	G	G	C	A	G	C	G	A	C	C	C	C	T	T	G	T	C	A	C	A	A	T	A	A	A	A	G	T	A	G	G	G	G
C/BI/2007/HG780650	C	C	T	C	A	G	A	T	C	A	C	T	C	T	T	T	G	G	C	A	R	C	G	A	C	C	C	C	T	T	G	T	C	T	C	A	A	T	A	A	A	A	G	T	A	G	G	G	G
C/BI/2007/HG780651	C	C	T	C	A	A	A	T	C	A	C	T	C	T	T	T	G	G	C	A	G	C	G	A	C	C	C	C	T	T	G	T	C	T	C	A	A	T	A	A	A	A	G	T	A	G	G	G	G
C/BI/2007/HG780652	C	C	T	C	A	A	A	T	C	A	C	T	C	T	T	T	G	G	C	A	A	C	G	A	C	C	C	C	T	T	G	T	C	T	C	A	G	T	A	A	A	A	G	T	A	G	G	G	G
C/BI/2007/HG780653	C	C	T	C	A	A	A	T	C	A	C	T	C	T	T	T	G	G	C	A	G	C	G	A	C	C	C	C	T	T	G	T	C	A	C	A	A	T	A	A	A	R	G	T	A	G	G	G	G
C/BI/2007/HG780654	C	C	T	C	A	A	A	T	C	A	C	T	C	T	T	T	G	G	C	A	A	C	G	A	C	C	C	C	T	T	G	T	C	T	C	A	G	T	A	A	G	A	G	T	A	G	G	G	G
C/BI/2007/HG780655	C	C	T	C	A	A	A	T	C	A	C	T	C	T	T	T	G	G	C	A	G	C	G	A	C	C	C	C	T	C	G	T	C	A	C	A	A	T	A	A	A	A	G	T	A	G	G	G	G
C/BI/2007/HG780656	C	C	T	C	A	A	A	T	C	A	C	T	C	T	T	T	G	G	C	A	G	C	G	A	C	C	C	C	T	T	G	T	Y	A	C	A	A	T	A	A	A	A	G	T	A	G	A	G	G
C/BI/2007/HG780657	C	C	T	C	A	A	A	T	C	A	C	T	C	T	T	T	G	G	C	A	A	C	G	A	C	C	C	C	T	T	G	T	C	T	C	A	A	T	A	A	A	A	G	T	A	G	G	G	G
C/BI/2007/HG780658	C	C	T	C	A	A	A	T	C	A	C	T	C	T	T	T	G	G	C	A	G	C	G	A	C	C	C	C	T	T	G	T	C	W	C	A	A	T	A	A	A	A	G	T	A	G	G	G	G
C/BI/2007/HG780659	C	C	T	C	A	A	A	T	C	A	C	T	C	T	T	T	G	G	C	A	G	C	G	A	C	C	C	C	T	T	G	T	C	A	C	A	G	T	A	A	A	A	A	T	A	G	A	G	G
C/BI/2007/HG780660	C	C	T	C	A	A	A	T	C	A	C	T	C	T	T	T	G	G	C	A	G	C	G	A	C	C	C	C	T	T	G	T	C	C	C	A	A	T	A	A	A	A	G	T	A	G	G	A	G
C/BI/2007/HG780661	C	C	T	C	A	A	A	T	C	A	C	T	C	T	T	T	G	G	C	A	G	C	G	A	C	C	C	C	T	T	G	T	C	T	C	A	A	T	A	A	A	A	G	T	A	G	G	G	G
C/BI/2007/HG780662	C	C	T	C	A	A	A	T	C	A	C	T	C	T	T	T	G	G	C	A	G	C	G	A	C	C	C	C	T	T	G	T	T	A	C	A	A	T	A	A	A	A	G	T	A	G	G	G	G
C/BI/2007/HG780663	C	C	T	C	A	A	A	T	C	A	C	T	C	T	T	T	G	G	C	A	A	C	G	A	C	C	C	C	T	T	G	T	C	A	C	A	A	T	A	A	A	A	G	T	A	G	G	G	G
C/BI/2007/HG780664	C	C	T	C	A	A	A	T	C	A	C	T	C	T	T	T	G	G	C	A	G	C	G	A	C	C	C	C	T	Y	G	T	C	A	C	A	G	T	A	A	A	A	A	T	A	G	G	G	G
C/BI/2007/HG780665	C	C	T	C	A	A	A	T	C	A	C	T	C	T	T	T	G	G	C	A	G	C	G	A	C	C	C	C	T	T	G	T	C	A	C	A	A	T	A	A	A	A	G	T	A	G	G	G	G
C/BI/2007/HG780667	C	C	T	C	A	A	A	T	C	A	C	T	C	T	T	T	G	G	C	A	A	C	G	A	C	C	C	C	T	T	G	T	C	T	C	A	A	T	A	A	A	A	G	T	A	G	G	G	G
C/BI/2007/HG780668	C	C	T	C	A	A	A	T	C	A	C	T	C	T	T	T	G	G	C	A	A	C	G	A	C	C	C	C	T	T	G	T	C	T	C	A	A	T	A	A	A	A	G	T	A	G	G	G	G
C/BI/2007/HG780669	C	C	T	C	A	A	A	T	C	A	C	T	C	T	T	T	G	G	C	A	G	C	G	A	C	C	C	C	T	T	G	T	C	A	C	A	A	T	A	A	A	A	A	T	A	G	G	G	G
C/BI/2007/HG780670	C	C	T	C	A	A	A	T	C	A	C	T	C	T	T	T	G	G	C	A	A	C	G	A	C	C	Y	C	T	T	G	T	C	T	C	A	A	T	A	A	A	A	A	T	A	G	G	G	G
C/BI/2007/HG780671	C	C	T	C	A	A	A	T	C	A	C	T	C	T	T	T	G	G	C	A	G	C	G	A	C	C	C	C	T	T	G	T	C	T	C	A	A	T	A	A	G	A	G	T	A	G	C	G	G
C/BI/2007/HG780672	C	C	T	C	A	A	A	T	C	A	C	T	C	T	T	T	G	G	C	A	A	C	G	A	C	C	C	C	T	T	G	T	T	T	C	A	A	T	A	A	A	A	G	T	A	G	G	G	G
C/BI/2007/HG780674	C	C	T	C	A	A	A	T	C	A	C	T	C	T	T	T	G	G	C	A	G	C	G	A	C	C	C	C	T	T	G	T	C	K	C	A	A	T	A	A	A	G	G	T	A	G	G	G	G
C/BI/2007/HG780675	C	C	T	C	A	A	A	T	C	A	C	T	C	T	T	T	G	G	C	A	A	C	G	A	C	C	C	C	T	T	G	T	T	A	C	A	A	T	A	A	A	A	G	T	A	G	G	G	G
C/BI/2007/HG780676	C	C	T	C	A	A	A	T	C	A	C	T	C	T	T	T	G	G	C	A	G	C	G	A	C	C	C	T	T	G	G	T	C	A	C	A	A	T	A	A	A	A	G	T	A	G	A	G	G
C/BI/2007/HG780677	C	C	T	C	A	A	A	T	C	A	C	T	C	T	T	T	G	G	C	A	G	C	G	A	C	C	C	C	T	T	G	T	C	T	C	A	A	T	A	A	A	A	G	T	A	G	G	G	G
C/BI/2007/HG780679	C	C	T	C	A	A	A	T	C	A	C	T	C	T	T	T	G	G	C	A	G	C	G	A	C	C	C	C	T	T	G	T	C	T	C	A	A	T	A	A	A	A	G	T	A	G	G	G	G
C/BI/2007/HG780680	C	C	T	C	A	A	A	T	C	A	C	T	C	T	T	T	G	G	C	A	G	C	G	A	C	C	C	C	T	T	G	T	C	W	C	A	A	T	A	A	A	A	A	T	A	G	G	G	G
C/BI/2007/HG780682	C	C	T	C	A	A	A	T	C	A	C	T	C	T	T	T	G	G	C	A	G	C	G	A	C	C	C	C	T	T	G	T	T	A	C	C	A	T	A	A	G	A	G	T	A	G	G	G	G
C/BI/2007/HG780683	C	C	T	C	A	A	A	T	C	A	C	T	C	T	T	T	G	G	C	A	G	C	G	A	C	C	C	C	T	T	G	T	C	A	C	A	A	T	A	A	A	A	G	T	A	G	G	G	G
C/BI/2007/HG780684	C	C	T	C	A	A	A	T	C	A	C	T	C	T	T	T	G	G	C	A	G	C	G	A	C	C	C	C	T	T	G	T	C	T	C	A	A	T	A	A	A	A	G	T	A	G	G	R	G
C/BI/2007/HG780685	C	C	T	C	A	A	A	T	C	A	C	T	C	T	T	T	G	G	C	A	G	C	G	A	C	C	C	C	T	T	G	T	C	T	C	A	A	T	A	A	G	A	G	T	A	G	G	G	G
C/BI/2007/HG780686	C	C	T	C	A	A	A	T	C	A	C	T	C	T	T	T	G	G	C	A	R	C	G	A	C	C	C	C	T	Y	G	T	Y	A	C	A	A	T	A	A	A	A	G	T	A	G	G	G	G
C/BI/2007/HG780687	C	C	T	C	A	A	A	T	C	A	C	T	C	T	T	T	G	G	C	A	G	C	G	A	C	C	C	C	T	T	G	T	C	T	C	A	A	T	A	A	A	A	G	T	A	G	A	G	G
C/BI/2007/HG780689	C	C	T	C	A	A	A	T	C	A	C	T	C	T	T	T	G	G	C	A	G	C	G	A	C	C	C	C	T	T	G	T	C	A	C	A	R	T	A	A	A	A	G	T	A	G	G	G	G
C/BI/2007/HG780691	C	C	T	C	A	A	A	T	C	A	C	T	C	T	T	T	G	G	C	A	G	C	G	A	C	C	C	C	T	T	G	T	C	A	C	A	A	T	A	A	A	A	G	T	A	G	G	G	G
C/BI/2007/HG780692	C	C	T	C	A	A	A	T	C	A	C	T	C	T	T	T	G	G	C	A	G	C	G	A	C	C	C	C	T	T	G	T	C	T	C	A	A	T	A	A	A	A	G	T	A	G	G	G	G
C/BI/2007/HG780693	C	C	T	C	A	A	A	T	C	A	C	T	C	T	T	T	G	G	C	A	R	C	G	A	C	C	C	C	T	T	G	T	C	A	C	A	A	T	A	A	G	A	G	T	A	G	G	G	G
C/BI/2007/HG780694	C	C	T	C	A	A	A	T	C	A	C	T	C	T	T	T	G	G	C	A	A	C	G	A	C	C	C	A	T	G	G	T	C	A	C	A	G	T	A	A	A	A	A	T	A	G	A	G	G
C/BI/2007/HG780695	C	C	T	C	A	A	A	T	C	A	C	T	C	T	T	T	G	G	C	A	G	C	G	A	C	C	C	C	T	T	G	T	C	T	C	A	A	T	A	A	A	A	G	T	A	G	G	G	G
C/BI/2007/HG780696	C	C	T	C	A	A	A	T	C	A	C	T	C	T	T	T	G	G	C	A	G	C	G	A	C	C	C	C	T	T	G	T	T	T	C	A	A	T	A	A	A	A	G	T	A	G	G	G	G
C/BI/2007/HG780697	C	C	T	C	A	A	A	T	C	A	C	T	C	T	T	T	G	G	C	A	G	C	G	A	C	C	C	C	T	T	G	T	C	T	C	A	A	T	A	A	A	A	G	T	A	G	G	G	G
C/BI/2007/HG780700	C	C	T	C	A	A	A	T	C	A	C	T	C	T	T	T	G	G	C	A	A	C	G	A	C	C	T	C	T	T	G	T	C	T	C	C	A	T	A	A	A	A	G	T	A	G	G	G	G
C/BI/2007/HG780701	C	C	T	C	A	A	A	T	C	A	C	T	C	T	T	T	G	G	C	A	G	C	G	A	C	C	C	C	T	T	G	T	C	T	C	A	A	T	A	A	A	A	G	T	A	G	G	G	G
C/BI/2007/HG780703	C	C	T	C	A	A	A	T	C	A	C	T	C	T	T	T	G	G	C	A	A	C	G	A	C	C	Y	C	T	W	G	T	T	R	M	C	A	T	A	A	A	A	G	T	A	G	G	G	G
C/BI/2007/HG780704	C	C	T	C	A	A	A	T	C	A	C	T	C	T	T	T	G	G	C	A	G	C	G	A	C	C	C	C	T	T	G	T	C	T	C	A	A	T	A	A	A	A	G	T	A	G	G	G	G
C/BI/2007/HG780705	C	C	T	C	A	A	A	T	C	A	C	T	C	T	T	T	G	G	C	A	G	C	G	A	C	C	C	G	T	T	G	T	C	A	C	A	A	T	A	A	A	A	G	T	A	G	G	G	G
C/BI/2007/HG780706	C	C	T	C	A	A	A	T	C	A	C	T	C	T	T	T	G	G	C	A	A	C	G	A	C	C	C	C	T	T	G	T	C	T	C	A	A	T	A	A	A	A	G	T	A	G	G	G	G
C/BI/2007/HG780707	C	C	T	C	A	A	A	T	C	A	C	T	C	T	T	T	G	G	C	A	G	C	G	A	C	C	T	C	T	T	G	T	C	T	C	A	A	T	A	A	A	G	R	T	A	G	G	G	G
C/BI/2007/HG780708	C	C	T	C	A	A	A	T	C	A	C	T	C	T	T	T	G	G	C	A	G	C	G	A	C	C	C	C	T	T	G	T	C	T	C	A	A	T	A	A	A	A	G	T	A	G	G	G	G
C/BI/2007/HG780709	C	C	T	C	A	A	A	T	C	A	C	T	C	T	T	T	G	G	C	A	G	C	G	A	C	C	C	C	T	T	G	T	C	T	C	A	A	T	A	A	A	A	G	T	A	G	G	G	G
C/BI/2007/HG780711	C	C	T	C	A	A	A	T	C	A	C	T	C	T	T	T	G	G	C	A	A	C	G	A	C	C	C	C	T	T	G	T	C	A	C	A	G	T	A	A	A	A	A	T	A	G	G	G	G
C/BI/2007/HG780712	C	C	T	C	A	A	A	T	C	A	C	T	C	T	T	T	G	G	C	A	G	C	G	A	C	C	C	C	T	T	G	T	C	A	C	A	A	T	A	A	A	A	G	T	A	G	G	G	G
C/BI/2007/HG780713	C	C	T	C	A	A	A	T	C	A	C	T	C	T	T	T	G	G	C	A	G	C	G	A	C	C	C	C	T	T	G	T	C	T	C	A	A	T	A	A	A	A	G	T	A	G	G	G	G
C/BI/2007/HG780714	C	C	T	C	A	G	A	T	C	A	C	T	C	T	T	T	G	G	C	A	G	C	G	A	C	C	C	C	T	T	G	T	C	T	C	A	A	T	A	A	A	A	A	T	A	G	G	G	G
C/BI/2007/HG780715	C	C	T	C	A	A	A	T	C	A	C	T	C	T	T	T	G	G	C	A	G	C	G	A	C	C	C	M	T	T	G	T	C	T	C	A	A	T	A	A	A	A	G	T	A	G	A	G	G
C/BI/2007/HG780716	C	C	T	C	A	A	A	T	C	A	C	T	C	T	T	T	G	G	C	A	G	C	G	A	C	C	C	C	T	T	G	T	C	T	C	A	A	T	A	A	A	A	G	T	A	G	G	G	G
C/BI/2007/HG780717	C	C	T	C	A	A	A	T	C	A	C	T	C	T	T	T	G	G	C	A	R	C	G	A	C	C	C	C	T	T	G	T	C	T	C	A	A	T	A	A	A	A	G	T	A	G	G	G	G
C/BI/2007/HG780718	C	C	T	C	A	A	A	T	C	A	C	T	C	T	T	T	G	G	C	A	G	C	G	A	C	C	C	C	T	T	G	T	C	T	C	A	A	T	A	A	A	A	G	T	A	G	G	G	G
C/BI/2007/HG780719	C	C	T	C	A	A	A	T	C	A	C	T	C	T	T	T	G	G	C	A	G	C	G	A	C	C	C	A	T	G	G	T	C	T	C	A	G	T	A	A	A	A	A	T	A	G	A	G	G
C/BI/2007/HG780720	C	C	T	C	A	A	A	T	C	A	C	T	C	T	T	T	G	G	C	A	R	C	G	A	C	C	C	C	T	T	G	T	C	T	C	A	G	T	A	A	A	A	G	T	A	G	G	G	G
C/BI/2007/HG780721	C	C	T	C	A	A	A	T	C	A	C	T	C	T	T	T	G	G	C	A	A	C	G	A	C	C	C	C	T	T	G	T	C	T	C	A	A	T	A	A	A	A	G	T	A	G	G	G	G
C/BI/2007/HG780722	C	C	T	C	A	A	A	T	C	A	C	T	C	T	T	T	G	G	C	A	G	C	G	A	C	C	C	C	T	T	G	T	T	A	C	A	A	T	A	A	A	A	G	T	A	G	G	G	G
C/BI/2007/HG780723	C	C	T	C	A	A	A	T	C	A	C	T	C	T	T	T	G	G	C	A	A	C	G	A	C	C	C	C	T	T	G	T	C	A	C	A	A	T	A	A	A	A	G	T	A	G	G	G	G
C/BI/2007/HG780725	C	C	T	C	A	A	A	T	C	A	C	T	C	T	T	T	G	G	C	A	A	C	G	A	C	C	C	C	T	T	G	T	C	T	C	A	A	T	A	A	A	A	G	T	A	G	A	G	G
C/BI/2007/HG780726	C	C	T	C	A	A	A	T	C	A	C	T	C	T	T	T	G	G	C	A	G	C	G	A	C	C	C	C	T	T	G	T	C	T	C	A	A	T	A	A	A	A	G	T	A	G	G	G	G
C/BI/2007/HG780727	C	C	T	C	A	A	A	T	C	A	C	T	C	T	T	T	G	G	C	A	A	C	G	A	C	C	C	C	T	T	G	T	C	T	C	A	A	T	A	A	A	A	G	T	A	G	G	G	G
C/BI/2007/HG780728	C	C	T	C	A	A	A	T	C	A	C	T	C	T	T	T	G	G	C	A	G	C	G	A	C	C	C	C	T	T	G	T	C	T	C	A	A	T	A	A	A	A	G	T	A	G	G	G	G
C/BI/2007/HG780729	C	C	T	C	A	A	A	T	C	A	C	T	C	T	T	T	G	G	C	A	G	C	G	A	C	C	T	C	T	T	G	T	C	T	C	A	A	T	A	A	A	A	G	T	A	G	G	G	G
C/BI/2007/HG780730	C	C	T	C	A	A	A	T	C	A	C	T	C	T	T	T	G	G	C	A	G	C	G	A	C	C	C	C	T	T	G	T	C	T	C	A	A	T	A	A	A	A	G	T	A	G	G	G	G
C/BI/2007/HG780731	C	C	T	C	A	A	A	T	C	A	C	T	C	T	T	T	G	G	C	A	G	C	G	A	C	C	C	C	T	T	G	T	C	M	C	A	A	T	A	A	A	A	A	T	A	G	G	G	G
C/BI/2007/HG780732	C	C	T	C	A	A	A	T	C	A	C	T	C	T	T	T	G	G	C	A	G	C	G	A	C	C	C	C	T	T	G	T	C	A	C	A	A	T	A	A	A	A	G	T	A	G	G	G	G
C/BI/2007/HG780733	C	C	T	C	A	A	A	T	C	A	C	T	C	T	T	T	G	G	C	A	G	C	G	A	C	C	C	C	T	T	G	T	C	T	C	A	A	T	A	A	A	A	R	T	A	G	G	G	G
C/BI/2007/HG780734	C	C	T	C	A	A	A	T	C	A	C	T	C	T	T	T	G	G	C	A	G	C	G	A	C	C	C	C	T	T	G	T	C	T	C	A	A	T	A	A	A	A	G	T	A	G	G	R	G
C/BI/2007/HG780735	C	C	T	C	A	A	A	T	C	A	C	T	C	T	T	T	G	G	C	A	G	C	G	A	C	C	C	C	T	T	G	T	C	T	C	A	A	T	A	A	A	A	G	T	A	G	G	G	G
C/BI/2007/HG780737	C	C	T	C	A	A	A	T	C	A	C	T	C	T	T	T	G	G	C	A	G	C	G	A	C	C	C	C	T	T	G	T	T	A	C	A	A	T	A	A	A	A	G	T	A	G	G	G	G
C/BI/2007/HG780738	C	C	T	C	A	A	A	T	C	A	C	T	C	T	T	T	G	G	C	A	G	C	G	A	C	C	C	C	T	T	G	T	C	T	C	A	A	T	A	A	A	A	G	T	A	G	G	G	G
C/BI/2007/HG780739	C	C	T	C	A	A	A	T	C	A	C	T	C	T	T	T	G	G	C	A	G	C	G	A	C	C	C	C	T	T	G	T	C	T	C	A	A	T	A	A	A	A	G	T	A	G	G	G	G
C/BI/2007/HG780740	C	C	T	C	A	G	A	T	C	A	C	T	C	T	T	T	G	G	C	A	A	C	G	A	C	C	C	C	T	T	G	T	C	A	C	A	A	T	A	A	A	A	G	T	A	G	G	G	G
C/BI/2007/HG780741	C	C	T	C	A	A	A	T	C	A	C	T	C	T	T	T	G	G	C	A	G	C	G	A	C	C	C	C	T	T	G	T	C	A	C	A	A	T	A	A	A	G	A	T	A	G	G	G	G
C/BI/2007/HG780742	C	C	T	C	A	A	A	T	C	A	C	T	C	T	T	T	G	G	C	A	G	C	G	A	C	C	C	C	T	T	G	T	C	T	C	A	R	T	A	A	A	A	G	T	A	G	G	G	G
C/BI/2007/HG780743	C	C	T	C	A	A	A	T	C	A	C	T	C	T	T	T	G	G	C	A	G	C	G	A	C	C	C	C	T	T	G	T	T	G	C	A	R	T	A	A	R	A	G	T	A	G	G	G	G
C/BI/2007/HG780744	C	C	T	C	A	A	A	T	C	A	C	T	C	T	T	T	G	G	C	A	G	C	G	A	C	C	C	C	T	Y	G	T	C	A	C	A	A	T	A	A	A	A	G	T	A	G	G	G	G
C/BI/2007/HG780746	C	C	T	C	A	A	A	T	C	A	C	T	C	T	T	T	G	G	C	A	G	C	G	A	C	C	C	G	T	T	G	T	T	A	C	A	R	T	A	A	A	A	R	T	A	G	G	G	G
C/BI/2007/HG780748	C	C	T	C	A	G	A	T	C	A	C	T	C	T	T	T	G	G	C	A	G	C	G	A	C	C	C	C	T	T	G	T	C	A	C	A	A	T	A	A	A	A	A	T	A	G	G	G	G
C/BI/2007/HG780749	C	C	T	C	A	A	A	T	C	A	C	T	C	T	T	T	G	G	C	A	G	C	G	A	C	C	C	C	T	T	G	T	C	T	C	A	A	T	A	A	A	A	G	T	A	G	C	G	G
C/BI/2007/HG780752	C	C	T	C	A	A	A	T	C	A	C	T	C	T	T	T	G	G	C	A	A	C	G	A	C	C	C	C	T	T	G	T	C	T	C	A	A	T	A	A	A	A	G	T	A	G	G	G	G
C/BI/2007/HG780753	C	C	T	C	A	G	A	T	C	A	C	T	C	T	T	T	G	G	C	A	A	C	G	A	C	C	C	C	T	T	G	T	C	T	C	A	G	T	A	A	A	A	G	T	A	G	G	G	G
C/BI/2007/HG780754	C	C	T	C	A	A	A	T	C	A	C	T	C	T	T	T	G	G	C	A	G	C	G	A	C	C	C	C	T	T	G	T	C	T	C	A	A	T	A	A	A	A	G	T	A	G	G	G	G
C/BI/2007/HG780755	C	C	T	C	A	G	A	T	C	A	C	T	C	T	T	T	G	G	C	A	G	C	G	A	C	C	C	C	T	T	G	T	C	T	C	A	A	T	A	A	A	A	G	T	A	G	G	G	G
C/BI/2007/HG780757	C	C	T	C	A	A	A	T	C	A	C	T	C	T	T	T	G	G	C	A	G	C	G	A	C	C	C	C	T	T	G	T	C	T	C	A	A	T	A	A	A	A	G	T	A	G	G	G	G
C/BI/2007/HG780758	C	C	T	C	A	A	A	T	C	A	C	T	C	T	T	T	G	G	C	A	G	C	G	A	C	C	C	G	T	T	G	T	T	A	C	A	A	T	A	A	A	A	G	T	A	G	G	G	G
C/BI/2007/HG780759	C	C	T	C	A	A	A	T	C	A	C	T	C	T	T	T	G	G	C	A	G	C	G	A	C	C	C	C	T	T	G	T	C	A	C	A	A	T	A	A	A	A	G	T	A	G	G	G	G
C/BI/2007/HG780760	C	C	T	C	A	R	A	T	C	A	C	T	C	T	T	T	G	G	C	A	G	C	G	A	C	C	C	C	T	T	G	T	C	T	C	A	A	T	A	A	A	A	G	T	A	G	G	G	G
C/BI/2007/HG780764	C	C	T	C	A	A	A	T	C	A	C	T	C	T	T	T	G	G	C	A	G	C	G	A	C	C	C	C	T	T	G	T	C	A	C	A	A	T	A	A	A	A	A	T	A	G	G	G	G
C/BI/2007/HG780765	C	C	T	C	A	A	A	T	C	A	C	T	C	T	T	T	G	G	C	A	R	C	G	A	C	C	C	C	T	T	G	T	T	A	C	C	A	T	A	A	A	A	G	T	A	G	G	G	G
C/BI/2007/HG780766	C	C	T	C	A	A	A	T	C	A	C	T	C	T	T	T	G	G	C	A	G	C	G	A	C	C	C	C	T	T	G	T	T	A	C	A	A	T	A	A	A	A	G	T	A	G	G	G	G
C/BI/2007/HG780767	C	C	T	C	A	A	A	T	C	A	C	T	C	T	T	T	G	G	C	A	G	C	G	A	C	C	C	C	T	T	G	T	C	A	C	A	A	T	A	A	G	A	A	T	A	G	C	G	G
C/BI/2007/HG780769	C	C	T	C	A	A	A	T	C	A	C	T	C	T	T	T	G	G	C	A	G	C	G	A	C	C	C	C	T	T	G	T	C	T	C	A	A	T	A	A	A	A	G	T	A	G	G	G	G
C/BI/2007/HG780770	C	C	T	C	A	A	A	T	C	A	C	T	C	T	T	T	G	G	C	A	G	C	G	A	C	C	C	C	T	T	G	T	C	T	C	A	A	T	A	A	A	A	G	T	A	G	G	G	G
C/BI/2007/HG780771	C	C	T	C	A	A	A	T	C	A	C	T	C	T	T	T	G	G	C	A	G	C	G	A	C	C	C	C	T	T	G	T	C	T	C	A	A	T	A	A	A	A	G	T	A	G	G	A	G
C/BI/2007/HG780773	C	C	T	C	A	A	A	T	C	A	C	T	C	T	T	T	G	G	C	A	R	C	G	A	C	C	C	R	T	K	G	T	C	R	C	A	A	T	A	A	A	A	A	T	A	G	G	G	G
C/BI/2007/HG780775	C	C	T	C	A	A	A	T	C	A	C	T	C	T	T	T	G	G	C	A	G	C	G	A	C	C	C	C	T	T	G	T	C	A	C	A	A	T	A	A	G	A	G	T	A	G	G	G	G
C/BI/2007/HG780776	C	C	T	C	A	A	A	T	T	A	C	T	C	T	T	T	G	G	C	A	A	C	G	A	C	C	C	C	T	T	G	T	C	T	C	A	A	T	A	A	A	A	G	T	A	G	G	G	G
C/BI/2007/HG780777	C	C	T	C	A	A	A	T	C	A	C	T	C	T	T	T	G	G	C	A	A	C	G	A	C	C	C	C	T	T	G	T	C	T	C	A	A	T	A	A	A	A	G	T	A	G	G	G	G
C/BI/2007/HG780779	C	C	T	C	A	A	A	T	C	A	C	T	C	T	T	T	G	G	C	A	G	C	G	A	C	C	C	C	T	T	G	T	C	A	C	A	A	T	A	A	A	A	G	T	C	G	G	G	G
C/BI/2007/HG780780	C	C	T	C	A	A	A	T	C	A	C	T	C	T	T	T	G	G	C	A	G	C	G	A	C	C	C	A	T	G	G	T	C	A	C	A	A	T	A	A	A	A	G	T	A	G	G	A	G
C/BI/2007/HG780782	C	C	T	C	A	A	R	T	C	A	C	T	C	T	T	T	G	G	C	A	G	C	G	A	C	C	C	A	T	K	G	T	C	A	C	A	A	T	A	A	A	A	G	T	A	G	A	G	G
C/BI/2007/HG780784	C	C	T	C	A	A	A	T	C	A	C	T	C	T	T	T	G	G	C	A	G	C	G	A	C	C	C	C	T	T	G	T	C	A	C	A	A	T	A	A	G	A	G	T	A	G	G	G	G
C/BI/2007/HG780785	C	C	T	C	A	A	A	T	C	A	C	T	C	T	T	T	G	G	C	A	G	C	G	A	C	C	C	C	T	T	G	T	C	A	C	A	A	T	A	A	A	A	G	T	A	G	A	G	G
C/BI/2007/HG780786	C	C	T	C	A	A	A	T	C	A	C	T	C	T	T	T	G	G	C	A	G	C	G	A	C	C	C	C	T	T	G	T	C	A	C	A	A	T	A	A	A	G	G	T	A	G	G	G	G
C/BI/2007/HG780787	C	C	T	C	A	A	A	T	C	A	C	T	C	T	T	T	G	G	C	A	G	C	G	A	C	C	C	M	T	T	G	T	C	A	C	A	A	T	A	A	G	A	G	T	A	G	G	G	G
C/BI/2007/HG780788	C	C	T	C	A	G	A	T	C	A	C	T	C	T	T	T	G	G	C	A	G	C	G	A	C	C	C	C	T	T	G	T	T	A	C	A	A	T	A	A	A	A	G	T	C	G	G	G	G
C/BI/2007/HG780790	C	C	T	C	A	A	A	T	C	A	C	T	C	T	T	T	G	G	C	A	G	C	G	A	C	C	C	C	T	T	G	T	C	T	C	A	A	T	A	A	A	A	G	T	A	G	G	G	G
C/BI/2007/HG780792	C	C	T	C	A	A	A	T	C	A	C	T	C	T	T	T	G	G	C	A	A	C	G	A	C	C	C	C	T	T	G	T	C	T	C	A	A	T	A	A	R	A	G	T	A	G	G	G	G
C/BI/2007/HG780793	C	C	T	C	A	A	A	T	C	A	C	T	C	T	T	T	G	G	C	A	G	C	G	A	C	C	C	C	T	T	G	T	C	T	C	A	A	T	A	A	A	A	G	T	A	G	G	G	G
C/BI/2007/HG780794	C	C	T	C	A	A	A	T	C	A	C	T	C	T	T	T	G	G	C	A	R	C	G	A	C	C	C	C	T	T	G	T	C	W	C	A	A	T	A	A	A	A	G	T	A	G	G	G	G
C/BI/2007/HG780795	C	C	T	C	A	G	A	T	C	A	C	T	C	T	T	T	G	G	C	A	A	C	G	A	C	C	C	C	T	T	G	T	C	T	C	A	A	T	A	A	A	A	G	T	A	G	G	G	G
C/BI/2007/HG780796	C	C	T	C	A	A	A	T	C	A	C	T	C	T	T	T	G	G	C	A	G	C	G	A	C	C	C	C	T	T	G	T	C	T	C	A	A	T	A	A	A	A	G	T	A	G	G	G	G
C/BI/2007/HG780797	C	C	T	C	A	A	A	T	C	A	C	T	C	T	T	T	G	G	C	A	G	C	G	A	C	C	C	A	T	G	G	T	C	A	C	A	A	T	A	A	A	A	G	T	A	G	G	G	G
C/BI/2007/HG780799	C	C	T	C	A	A	A	T	C	A	C	T	C	T	T	T	G	G	C	A	R	C	G	A	C	C	C	C	T	T	G	T	C	A	C	A	A	T	A	A	A	A	G	T	A	G	G	G	G
C/BI/2007/HG780800	C	C	T	C	A	A	A	T	C	A	C	T	C	T	T	T	G	G	C	A	G	C	G	A	C	C	C	C	T	T	G	T	C	T	C	A	A	T	A	A	A	A	G	T	A	G	G	G	G
C/BI/2007/HG780801	C	C	T	C	A	A	A	T	C	A	C	T	C	T	T	T	G	G	C	A	R	C	G	A	C	C	C	C	T	T	G	T	C	T	C	A	A	T	A	A	A	A	G	T	A	G	G	G	G
C/BI/2007/HG780803	C	C	T	C	A	A	A	T	C	A	C	T	C	T	T	T	G	G	C	A	A	C	G	A	C	C	C	C	T	T	G	T	T	A	C	A	A	T	A	A	A	A	G	T	A	G	G	G	G
C/BI/2007/HG780804	C	C	T	C	A	A	A	T	C	A	C	T	C	T	T	T	G	G	C	A	G	C	G	A	C	C	C	C	T	T	G	T	C	T	C	A	A	T	A	A	A	A	A	T	A	G	A	G	G
C/BI/2007/HG780805	C	C	T	C	A	A	A	T	C	A	C	T	C	T	T	T	G	G	C	A	G	C	G	A	C	C	C	C	T	T	G	T	C	T	C	A	G	T	A	A	A	A	G	T	A	G	G	G	G
C/BI/2007/HG780806	C	C	T	C	A	A	A	T	C	A	C	T	C	T	T	T	G	G	C	A	A	C	G	A	C	C	C	C	T	T	G	T	T	A	C	A	A	T	A	A	A	A	G	T	A	G	G	G	G
C/BI/2007/HG780807	C	C	T	C	A	A	A	T	C	A	C	T	C	T	T	T	G	G	C	A	A	C	G	A	C	C	C	C	T	T	G	T	C	T	C	A	A	T	A	A	A	A	G	T	A	G	A	G	G
C/BI/2007/HG780808	C	C	T	C	A	A	A	T	C	A	C	T	C	T	T	T	G	G	C	A	G	C	G	A	C	C	C	C	T	T	G	T	C	T	C	A	A	T	A	A	A	A	G	T	A	G	G	G	G
C/BI/2007/HG780809	C	C	T	C	A	G	A	T	C	A	C	T	C	T	T	T	G	G	C	A	R	C	G	A	C	C	C	C	T	T	G	T	C	T	C	A	A	T	A	A	A	R	A	T	A	G	G	A	G
C/BI/2007/HG780810	C	C	T	C	A	A	A	T	C	A	C	T	C	T	T	T	G	G	C	A	A	C	G	A	C	C	C	C	T	T	G	T	C	T	C	A	A	T	A	A	A	A	G	T	A	G	G	G	G
C/BI/2007/HG780811	C	C	T	C	A	A	A	T	C	A	C	T	C	T	T	T	G	G	C	A	A	C	G	A	C	C	C	C	T	T	G	T	C	A	C	A	A	T	A	A	G	A	G	T	A	G	G	G	G
C/BI/2007/HG780812	C	C	T	C	A	A	A	T	C	A	C	T	C	T	T	T	G	G	C	A	G	C	G	A	C	C	C	C	T	T	G	T	C	T	C	A	G	T	A	A	A	A	G	T	A	G	G	A	G
C/BI/2007/HG780813	C	C	T	C	A	A	A	T	C	A	C	T	C	T	T	T	G	G	C	A	G	C	G	A	C	C	A	C	T	T	G	T	C	A	C	A	A	T	A	A	G	A	A	T	A	G	G	G	G
C/BI/2007/HG780814	C	C	T	C	A	A	A	T	C	A	C	T	C	T	T	T	G	G	C	A	G	C	G	A	C	C	C	C	T	T	G	T	C	T	C	A	A	T	A	A	A	A	G	T	A	G	G	G	G
C/BI/2007/HG780815	C	C	T	C	A	A	A	T	C	A	C	T	C	T	T	T	G	G	C	A	G	C	G	A	C	C	C	C	T	T	G	T	C	A	C	A	A	T	A	A	A	A	G	T	A	G	G	G	G
C/BI/2007/HG780816	C	C	T	C	A	A	A	T	C	A	C	T	C	T	T	T	G	G	C	A	G	C	G	A	C	C	C	C	T	T	G	T	C	R	C	A	G	T	A	A	A	A	A	T	A	G	G	G	G
C/BI/2007/HG780817	C	C	T	C	A	A	A	T	C	A	C	T	C	T	T	T	G	G	C	A	G	C	G	A	C	C	C	C	T	T	G	T	Y	A	C	M	A	T	A	A	A	A	G	T	A	G	G	A	G
C/BI/2007/HG780819	C	C	T	C	A	A	A	T	C	A	C	T	C	T	T	T	G	G	C	A	G	C	G	A	C	C	C	C	T	T	G	T	C	T	C	A	A	T	A	A	A	A	G	T	A	G	G	G	G
C/BI/2007/HG780820	C	C	T	C	A	A	A	T	C	A	C	T	C	T	T	T	G	G	C	A	G	C	G	A	C	C	C	C	T	T	G	T	C	T	C	A	A	T	A	A	A	A	G	T	A	G	G	G	G
C/BI/2007/HG780821	C	C	T	C	A	A	A	T	C	A	C	T	C	T	T	T	G	G	C	A	G	C	G	A	C	C	C	C	T	T	G	T	C	A	C	A	A	T	A	A	G	A	G	T	A	G	G	G	G
C/BI/2007/HG780822	C	C	T	C	A	A	A	T	C	A	C	T	C	T	T	T	G	G	C	A	G	C	G	A	C	C	T	C	T	T	G	T	C	A	C	A	A	T	A	A	A	A	G	T	A	G	G	G	G
C/BI/2007/HG780824	C	C	T	C	A	A	A	T	C	A	C	T	C	T	T	T	G	G	C	A	G	C	G	A	C	C	C	C	T	T	G	T	C	T	C	A	A	T	A	A	A	A	G	T	A	G	G	G	G
C/BI/2007/HG780825	C	C	T	C	A	A	A	T	C	A	C	T	C	T	T	T	G	G	C	A	G	C	G	A	C	C	C	C	T	T	G	T	C	T	C	A	A	T	A	A	A	A	G	T	A	G	G	G	G
C/BI/2007/HG780826	C	C	T	C	A	A	A	T	C	A	C	T	C	T	T	T	G	G	G	A	G	C	G	A	C	C	C	C	T	T	G	T	C	A	C	A	G	T	A	A	A	A	G	T	A	G	G	G	G
C/BI/2007/HG780827	C	C	T	C	A	A	A	T	C	A	C	T	C	T	T	T	G	G	C	A	G	C	G	A	C	C	C	C	T	T	G	T	C	T	C	A	A	T	A	A	A	A	G	T	A	G	G	A	G
C/BI/2007/HG780828	C	C	T	C	A	A	A	T	C	A	C	T	C	T	T	T	G	G	C	A	A	C	G	A	C	C	C	G	T	T	G	T	C	T	C	A	A	T	A	A	A	A	G	T	A	G	G	G	G
C/BI/2007/HG780829	C	C	T	C	A	A	A	T	C	A	C	T	C	T	T	T	G	G	C	A	G	C	G	A	C	C	C	C	T	T	G	T	C	A	C	A	G	T	A	A	A	A	G	T	A	G	G	G	G
C/BI/2007/HG780830	C	C	T	C	A	A	A	T	C	A	C	T	C	T	T	T	G	G	C	A	G	C	G	A	C	C	C	C	T	T	G	T	C	A	C	A	A	T	A	A	A	A	G	T	A	G	G	G	G
C/BI/2007/HG780831	C	C	T	C	A	A	A	T	C	A	C	T	C	T	T	T	G	G	C	A	G	C	G	A	C	C	C	C	T	T	G	T	C	A	C	A	A	T	A	A	A	A	G	T	A	G	A	G	G
C/BI/2007/HG780832	C	C	T	C	A	A	A	T	C	A	C	T	C	T	T	T	G	G	C	A	A	C	G	A	C	C	C	C	T	T	G	T	C	T	C	A	A	T	A	A	A	A	G	T	A	G	G	G	G
C/BI/2007/HG780834	C	C	T	C	A	A	A	T	C	A	C	T	C	T	T	T	G	G	C	A	G	C	G	A	C	C	C	R	T	T	G	T	C	A	C	A	A	T	A	A	A	A	G	T	A	G	G	G	G
C/BI/2007/HG780836	C	C	T	C	A	A	A	T	C	A	C	T	C	T	T	T	G	G	C	A	A	C	G	A	C	C	C	C	T	T	G	T	C	T	C	A	A	T	A	A	A	A	G	T	A	G	G	G	G
C/BI/2007/HG780837	C	C	T	C	A	A	A	T	C	A	C	T	C	T	T	T	G	G	C	A	G	C	G	A	C	C	C	C	T	C	G	T	T	T	C	A	A	T	A	A	A	A	G	T	A	G	G	G	G
C/BI/2007/HG780838	C	C	T	C	A	A	A	T	C	A	C	T	C	T	T	T	G	G	C	A	G	C	G	A	C	C	C	C	T	T	G	T	C	T	C	A	A	T	A	A	A	A	G	T	A	G	G	G	G
C/BI/2007/HG780840	C	C	T	C	A	A	A	T	C	A	C	T	C	T	T	T	G	G	C	A	G	C	G	A	C	C	C	C	T	T	G	T	C	T	C	A	A	T	A	A	A	A	G	T	A	G	G	G	G
C/BI/2007/HG780842	C	C	T	C	A	A	A	T	C	A	C	T	C	T	T	T	G	G	C	A	A	C	G	A	C	C	C	C	T	T	G	T	C	T	C	A	G	T	A	A	A	A	G	T	A	G	G	G	G
C/BI/2007/HG780847	C	C	T	C	A	A	A	T	C	A	C	T	C	T	T	T	G	G	C	A	G	C	G	A	C	C	C	C	T	T	G	T	C	A	C	A	A	T	A	A	A	A	G	T	G	G	G	G	G
C/BI/2007/HG780848	C	C	T	C	A	A	A	T	C	A	C	T	C	T	T	T	G	G	C	A	G	C	G	A	C	C	C	C	T	T	G	T	C	T	C	A	A	T	A	A	A	A	G	T	A	G	G	A	G
C/BI/2007/HG780849	C	C	T	C	A	A	A	T	C	A	C	T	C	T	T	T	G	G	C	A	G	C	G	A	C	C	C	C	T	T	G	T	C	T	C	A	A	T	A	A	A	A	G	T	A	G	G	G	G
C/BI/2007/HG780850	C	C	T	C	A	A	A	T	C	A	C	T	C	T	T	T	G	G	C	A	G	C	G	A	C	C	C	C	T	K	G	T	C	T	C	A	A	T	A	A	A	A	G	T	A	G	G	G	G
C/BI/2007/HG780852	C	C	T	C	A	A	A	T	C	A	C	T	C	T	T	T	G	G	C	A	G	C	G	A	C	C	C	C	T	T	G	T	C	T	C	A	A	T	A	A	A	A	G	T	A	G	G	G	G
C/BI/2007/HG780856	C	C	T	C	A	A	A	T	C	A	C	T	C	T	T	T	G	G	C	A	A	C	G	A	C	C	C	M	T	T	G	T	Y	A	C	A	A	T	A	A	G	A	G	T	A	G	G	G	G
C/BI/2007/HG780858	C	C	T	C	A	A	A	T	C	A	C	T	C	T	T	T	G	G	C	A	G	C	G	A	C	C	C	C	T	T	G	T	C	T	C	A	A	T	A	A	A	A	G	T	A	G	G	G	G
C/BI/2007/HG780859	C	C	T	C	A	A	A	T	C	A	C	T	C	T	T	T	G	G	C	A	G	C	G	A	C	C	C	C	T	T	G	T	C	T	C	A	A	T	A	A	A	A	G	T	A	G	G	G	G
[truncated: 971 more columns]
