# Supplementary material for: Inferring population dynamics of HIV-1 subtype C epidemics in Eastern Africa and Southern Brazil applying different Bayesian phylodynamics approaches
Source: Sci Rep. 2018 Jun 8;8:8778. doi: 10.1038/s41598-018-26824-4 (PMC5993807; doi:10.1038/s41598-018-26824-4)
Supplement: Supplementary file 6 — Dataset 5 [file 41598_2018_26824_MOESM6_ESM.csv]

BR/SC/2014/KR066200-HET	C	C	T	C	A	A	A	T	C	A	C	T	T	C	T	T	G	G	C	A	A	C	G	A	C	C	C	C	T	T	G	T	C	A	C	A	A	T	A	A	G	A	G	T	A	G	G	G	G
BR/SC/2014/KR066196-HET	C	C	T	C	A	A	A	T	C	A	C	T	C	T	T	T	G	G	C	A	A	C	G	A	C	C	C	C	T	T	G	T	C	A	C	A	A	T	A	A	A	A	G	T	A	G	G	G	G
BR/SC/2014/KR066194-HET	C	C	T	C	A	A	A	T	C	A	A	C	T	T	C	T	G	G	C	A	A	C	G	A	C	C	C	A	T	T	G	T	C	A	C	A	A	T	A	A	G	A	A	T	A	G	G	G	G
BR/SC/2014/KR066184-HET	C	C	T	C	A	A	A	T	C	A	C	T	C	T	T	T	G	G	C	A	A	C	G	A	C	C	C	C	T	T	G	T	T	A	C	A	A	T	A	A	A	A	G	T	A	G	A	G	G
BR/SC/2014/KR066183-HET	C	C	T	C	A	A	A	T	C	A	C	T	T	C	T	T	G	G	C	A	A	C	G	A	C	C	C	C	T	T	G	T	C	T	C	A	G	T	A	A	A	A	A	T	A	G	G	G	G
BR/SC/2014/KR066182-HET	C	C	T	C	A	A	T	T	C	A	T	T	T	C	T	T	G	G	C	A	A	C	G	A	C	C	C	C	T	T	G	T	C	A	C	A	A	T	A	A	A	A	A	T	A	G	G	G	G
BR/SC/2014/KR066181-HET	C	C	T	C	A	A	A	T	C	A	A	T	T	C	A	T	G	G	C	A	A	C	G	A	C	C	C	C	T	T	G	T	C	A	C	A	A	T	A	A	G	A	G	T	A	G	G	G	G
BR/SC/2013/KR066247-HET	C	C	T	C	A	A	A	T	C	A	C	T	C	T	T	T	G	G	C	A	A	C	G	A	C	C	C	C	T	T	G	T	C	T	C	A	A	T	A	A	A	A	G	T	A	G	G	G	G
BR/SC/2013/KR066244-HET	C	C	T	C	A	A	A	T	C	A	C	T	C	T	T	T	G	G	C	A	A	C	G	A	C	C	C	C	T	T	G	T	C	A	C	A	A	T	A	A	G	A	G	T	A	G	G	G	G
BR/SC/2013/KR066242-HET	C	C	T	C	A	A	A	T	C	A	C	T	T	C	T	T	G	G	C	A	A	C	G	A	C	C	C	C	T	T	G	T	C	T	C	A	A	T	A	A	A	A	G	T	A	G	A	G	G
BR/SC/2013/KR066235-HET	C	C	T	C	A	A	A	T	C	A	C	T	C	T	T	T	G	G	C	A	A	C	G	A	C	C	C	A	A	T	G	T	C	A	C	A	A	T	A	A	A	A	G	T	G	G	G	G	G
BR/SC/2013/KR066233-HET	C	C	T	C	A	A	A	T	C	A	C	T	T	C	T	T	G	G	C	A	A	C	G	A	C	C	C	C	T	C	G	T	C	A	C	A	A	T	A	A	A	A	G	T	A	G	G	G	G
BR/SC/2013/KR066232-HET	C	C	T	C	A	A	A	T	C	A	C	T	T	T	C	T	G	G	C	A	A	C	G	A	C	C	C	C	T	T	G	T	C	A	C	A	A	T	A	A	A	A	G	T	A	G	C	A	G
BR/SC/2013/KR066228-HET	C	C	T	C	A	A	A	T	C	A	C	T	C	T	T	T	G	G	C	A	A	C	G	A	C	C	C	C	T	T	G	T	C	A	C	A	A	T	A	A	A	A	G	T	A	G	G	G	G
BR/SC/2013/KR066225-HET	C	C	T	C	A	A	A	T	C	A	C	T	T	T	C	T	G	G	C	A	A	C	G	A	C	C	C	C	T	T	G	T	C	G	C	A	A	T	A	A	A	A	G	T	A	G	G	G	G
BR/SC/2013/KR066223-HET	C	C	T	C	A	A	A	T	C	A	C	T	T	C	T	T	G	G	C	A	A	C	G	A	C	C	C	C	T	T	G	T	C	A	C	A	G	T	A	A	A	A	A	T	A	G	G	G	G
BR/SC/2013/KR066180-HET	C	C	T	C	A	A	A	T	C	A	C	T	T	C	T	T	G	G	C	A	A	C	G	A	C	C	C	C	T	T	G	T	C	A	C	A	A	T	A	A	A	A	G	T	A	G	G	G	G
BR/SC/2013/KR066178-HET	C	T	T	C	A	A	A	T	C	A	C	T	T	T	C	T	G	G	C	A	A	C	G	A	C	C	C	C	T	T	G	T	C	A	C	A	A	T	A	A	A	A	G	T	A	G	G	G	G
BR/SC/2013/KR066177-HET	C	C	T	C	A	A	A	T	C	A	A	T	T	T	C	T	G	G	C	A	A	C	G	A	C	C	C	C	T	T	G	T	T	A	C	A	A	T	A	A	A	A	G	T	A	G	A	G	G
BR/SC/2013/KR066176-HET	C	T	T	C	A	A	A	T	C	A	A	T	T	T	C	T	G	G	C	A	A	C	G	A	C	C	C	G	T	T	G	T	C	A	C	A	A	T	A	A	A	A	G	T	A	G	G	G	G
BR/SC/2013/KR066175-HET	C	C	T	C	A	A	A	T	C	A	C	T	T	T	C	T	G	G	C	A	A	C	G	A	C	C	C	C	T	T	G	T	T	A	C	A	A	T	A	A	A	A	G	T	A	G	G	G	G
BR/SC/2013/KR066172-HET	T	C	T	C	A	A	A	T	C	A	C	T	C	T	T	T	G	G	C	A	A	C	G	A	C	C	C	C	T	T	G	T	C	T	C	A	A	T	A	A	A	A	G	T	A	G	G	G	G
BR/SC/2013/KR066171-HET	C	C	T	C	A	A	A	T	C	A	C	T	T	C	T	T	G	G	C	A	A	C	G	A	C	C	C	C	T	T	G	T	C	A	C	A	A	T	A	A	A	A	G	T	A	G	G	G	G
BR/SC/2013/KR066166-HET	C	C	T	C	A	A	A	T	C	A	C	T	T	T	C	T	G	G	C	A	A	C	G	A	C	C	C	C	T	T	G	T	C	G	C	A	G	T	A	A	A	A	G	T	A	G	G	G	G
BR/SC/2013/KR066164-HET	C	C	T	C	A	A	A	T	C	A	A	T	T	T	C	T	G	G	C	A	A	C	G	A	C	C	C	C	T	T	G	T	C	A	C	A	G	T	A	A	A	A	A	T	A	G	G	G	G
BR/SC/2013/KR066163-HET	C	C	T	C	A	A	A	T	C	A	C	C	T	T	C	T	G	G	C	A	A	C	G	A	C	C	C	C	T	T	G	T	C	T	C	A	A	T	A	A	A	A	G	T	A	G	G	G	G
BR/SC/2013/KR066161-HET	C	C	T	C	A	A	A	T	C	C	C	A	T	T	C	A	G	G	C	A	A	C	G	A	C	C	C	G	T	T	G	T	C	T	C	A	A	T	A	A	A	A	G	T	A	G	G	G	G
BR/SC/2012/KR066220-HET	C	C	T	C	A	A	A	T	C	A	C	T	T	C	T	T	G	G	C	A	A	C	G	A	C	C	C	C	T	T	G	T	T	A	C	A	A	T	A	A	G	A	G	T	A	G	A	G	G
BR/SC/2012/KR066219-HET	C	C	T	C	A	A	A	T	C	A	C	T	T	C	T	T	G	G	C	A	A	C	G	A	C	C	C	C	T	T	G	T	C	C	C	A	A	T	A	A	A	A	G	T	A	G	A	A	G
BR/SC/2012/KR066218-HET	C	C	T	C	A	A	A	T	C	A	C	T	T	C	T	T	G	G	C	A	A	C	G	A	C	C	C	C	T	T	G	T	C	A	C	A	A	T	A	A	A	A	G	T	A	G	A	A	G
BR/SC/2012/KR066217-HET	C	C	T	C	A	A	A	T	C	A	C	T	T	C	T	T	G	G	C	A	A	C	G	A	C	C	C	C	T	T	G	T	C	A	C	A	A	T	A	A	A	A	G	T	A	G	G	G	G
BR/SC/2012/KR066216-HET	C	T	T	C	A	A	A	T	C	A	C	T	C	T	T	T	G	G	C	A	A	C	G	A	C	C	C	C	T	T	G	T	C	A	C	A	G	T	A	A	A	A	A	T	A	G	G	G	G
BR/SC/2012/KR066208-HET	C	C	T	C	A	A	A	T	C	A	C	T	C	T	T	T	G	G	C	A	A	C	G	A	C	C	C	C	T	T	G	T	C	C	C	A	A	T	A	A	A	A	A	T	A	G	G	G	G
BR/SC/2012/KR066206-HET	C	C	T	C	A	A	A	T	C	A	C	T	C	T	T	T	G	G	C	A	A	C	G	A	C	C	C	C	T	T	G	T	T	A	C	A	A	T	A	A	A	A	A	T	A	G	A	G	G
BR/SC/2012/KR066160-HET	C	C	T	C	A	A	A	T	C	A	C	T	T	T	C	T	G	G	C	A	A	C	G	A	C	C	C	C	T	T	G	T	C	A	C	A	A	T	A	A	A	A	G	T	A	G	G	G	G
BR/SC/2012/KR066155-HET	C	C	T	C	A	A	A	T	C	A	C	T	T	C	T	T	G	G	C	A	A	C	G	A	C	C	C	C	T	T	G	T	T	C	C	A	A	T	A	A	G	A	G	T	A	G	G	G	G
BR/SC/2012/KR066151-HET	C	C	T	C	A	A	T	T	C	A	C	T	T	C	T	T	G	G	C	A	A	C	G	A	C	C	C	C	T	T	G	T	T	A	C	A	G	T	A	A	A	A	G	T	A	G	G	G	G
BR/SC/2012/KR066145-HET	C	C	T	C	A	A	A	T	C	C	A	T	T	C	T	T	G	G	C	A	A	C	G	A	C	C	C	C	T	T	G	T	C	A	C	A	A	T	A	A	A	A	G	T	A	G	G	G	G
BR/SC/2012/KR066143-HET	C	C	T	C	A	A	A	T	C	A	C	T	C	T	T	T	G	G	C	A	A	C	G	A	C	C	C	C	T	T	G	T	C	T	C	A	A	T	A	A	A	A	A	T	A	G	G	G	G
BR/SC/2012/KR066112-HET	C	C	T	C	A	A	A	T	C	A	C	T	T	C	T	T	G	G	C	A	A	C	G	A	C	C	C	C	T	T	G	T	C	C	C	A	A	T	A	A	G	A	A	T	A	G	G	G	G
BR/SC/2012/KR066108-HET	C	C	T	C	A	A	A	T	C	A	T	T	T	C	T	T	G	G	C	A	A	C	G	A	C	C	C	G	T	T	G	T	C	A	C	A	A	T	A	A	A	A	G	T	A	G	G	G	G
BR/SC/2012/KR066107-HET	C	C	T	C	A	A	A	T	C	C	A	T	T	T	C	A	G	G	C	A	A	C	G	A	C	C	C	C	T	T	G	T	C	A	C	A	G	T	A	A	A	A	G	T	A	G	A	G	G
BR/SC/2012/KR066101-HET	C	C	T	C	A	A	A	T	C	A	C	T	C	T	T	T	G	G	C	A	A	C	G	A	C	C	C	C	T	T	G	T	C	A	C	A	A	T	A	A	G	A	G	T	A	G	G	G	G
BR/SC/2012/KR066099-HET	C	C	T	C	A	A	A	T	C	A	C	T	T	C	T	T	G	G	C	A	A	C	G	A	C	C	C	C	T	T	G	T	C	C	C	A	A	T	A	A	G	A	G	T	A	G	G	G	G
BR/SC/2012/KR066095-HET	C	C	T	C	A	A	A	T	C	A	C	T	T	C	T	T	G	G	C	A	A	C	G	A	C	C	C	C	T	T	G	T	T	A	C	A	A	T	A	A	A	A	G	T	A	G	G	G	G
BR/SC/2012/KR066094-HET	C	C	T	C	A	A	A	T	C	A	C	T	G	T	C	A	G	G	C	A	A	C	G	A	C	C	C	C	T	C	G	T	T	A	C	A	A	T	A	A	G	A	A	T	A	G	G	G	G
BR/SC/2009/JF774060-HET	-	-	-	-	-	-	A	T	C	A	C	T	C	T	T	T	G	G	C	A	A	C	G	A	C	C	C	C	T	T	G	T	C	A	C	A	A	T	A	A	A	A	G	T	A	G	A	G	G
BR/SC/2009/JF774059-HET	-	-	-	-	-	-	-	-	-	-	-	-	C	T	T	T	G	G	C	A	A	C	G	A	C	C	C	C	T	T	G	T	C	A	C	A	A	T	A	A	G	A	G	T	A	G	G	G	G
BR/SC/2009/JF774058-HET	-	-	-	-	-	-	-	-	-	-	-	-	-	-	-	-	-	-	C	A	A	C	G	A	C	C	C	C	T	T	G	T	C	A	C	A	G	T	A	A	A	A	G	T	A	G	G	G	G
BR/SC/2009/JF774057-HET	-	-	T	C	A	A	A	T	C	A	C	T	C	T	T	T	G	G	C	A	A	C	G	A	C	C	C	C	T	T	G	T	C	A	C	A	A	T	A	A	A	A	A	T	A	G	G	G	G
BR/SC/2009/JF774056-HET	-	-	-	-	-	-	-	-	-	-	-	-	-	-	-	-	-	-	-	-	-	C	G	A	C	C	C	C	T	T	G	T	C	A	C	A	A	T	A	A	A	G	G	T	A	G	C	G	G
BR/SC/2008/JF774053-HET	C	C	T	C	A	A	A	T	C	A	C	T	C	T	T	T	G	G	C	A	A	C	G	A	C	C	C	C	T	T	G	T	C	G	C	A	A	T	A	A	G	A	G	T	A	G	A	G	G
BR/SC/2008/JF774051-HET	C	C	T	C	A	A	A	T	C	A	C	T	C	T	T	T	G	G	C	A	A	C	G	A	C	C	C	C	T	T	G	T	C	A	C	A	A	T	A	A	A	A	G	T	A	G	G	G	G
BR/SC/2008/JF774050-HET	C	C	T	C	A	A	A	T	C	A	C	T	C	T	T	T	G	G	C	A	A	C	G	A	C	C	C	A	T	T	G	T	C	A	C	A	A	T	A	A	G	A	G	T	A	G	G	G	G
BR/SC/2008/JF774049-HET	-	-	-	-	-	-	-	-	-	-	-	-	C	T	T	T	G	G	A	A	A	C	G	A	C	C	C	G	T	T	G	T	C	A	C	A	A	T	A	A	A	A	G	T	A	G	G	G	G
BR/SC/2008/JF774038-HET	-	-	-	C	A	A	A	T	C	A	C	T	C	T	T	T	G	G	C	A	A	C	G	A	C	C	C	C	T	T	G	T	T	A	C	A	A	T	A	A	A	A	G	T	A	G	G	G	G
BR/SC/2008/JF774036-HET	-	-	-	-	-	-	-	-	-	-	-	-	-	-	-	T	G	G	C	A	A	C	G	A	C	C	C	C	T	T	G	T	C	A	C	A	A	T	A	A	A	A	G	T	A	G	G	G	G
BR/SC/2008/JF774035-HET	-	-	-	-	-	-	-	-	C	A	C	T	C	T	T	T	G	G	C	A	A	C	G	A	C	C	C	C	T	T	G	T	C	G	C	A	G	T	A	A	A	A	G	T	A	G	A	G	G
BR/SC/2008/JF774028-HET	C	C	T	C	A	A	A	T	C	A	C	T	C	T	T	T	G	G	C	A	A	C	G	A	C	C	C	C	T	T	G	T	T	A	C	A	A	T	A	A	A	A	G	T	A	G	G	G	G
BR/SC/2008/JF774026-HET	-	-	-	-	-	-	-	-	-	-	C	T	C	T	T	T	G	G	C	A	A	C	G	A	C	C	C	C	T	T	G	T	C	A	C	A	A	T	A	A	A	A	A	T	A	G	G	G	G
BR/SC/2008/JF774025-HET	-	-	T	C	A	A	A	T	C	A	C	T	C	T	T	T	G	G	C	A	A	C	G	A	C	C	C	C	T	A	G	T	C	A	C	A	A	T	A	A	A	A	A	T	A	G	G	A	G
BR/SC/2008/JF774017-HET	-	-	-	-	-	-	-	-	C	A	C	T	C	T	T	T	G	G	C	A	A	C	G	A	C	C	C	C	T	T	G	T	C	C	C	A	A	T	A	A	G	A	G	T	A	G	G	G	G
BR/SC/2008/JF774015-HET	-	-	-	-	-	A	A	T	C	A	C	T	C	T	T	T	G	G	C	A	A	C	G	A	C	C	C	C	T	T	G	T	C	A	C	A	A	T	A	A	G	A	G	T	A	G	G	G	G
BR/SC/2008/JF774008-HET	-	-	-	-	-	-	-	-	-	-	-	-	-	-	-	T	G	G	C	A	A	C	G	A	C	C	C	C	T	T	G	T	T	A	C	A	A	T	A	A	G	A	A	T	A	G	G	G	G
BR/SC/2008/JF774001-HET	C	C	T	C	A	A	A	T	C	A	C	T	C	T	T	T	G	G	C	A	A	C	G	A	C	C	C	C	T	A	G	T	C	A	C	A	A	T	A	A	A	A	A	T	A	G	G	G	G
BR/SC/2008/JF774000-HET	C	C	T	C	A	A	A	T	C	A	C	T	C	T	T	T	G	G	C	A	A	C	G	A	C	C	C	C	T	T	G	T	C	A	C	A	A	T	A	A	G	A	G	T	A	G	G	G	G
BR/SC/2008/JF773999-HET	-	-	-	-	-	-	A	T	C	A	C	T	C	T	T	T	G	G	C	A	A	C	G	A	C	C	C	C	T	T	G	T	C	C	C	A	A	T	A	A	G	A	G	T	A	G	G	G	G
BR/SC/2008/JF773994-HET	-	-	-	-	A	A	A	T	C	A	C	T	C	T	T	T	G	G	C	A	A	C	G	A	C	C	C	C	T	T	G	T	C	A	C	A	A	T	A	A	G	A	G	T	A	G	G	G	G
BR/SC/2008/JF773993-HET	-	-	-	C	A	A	A	T	C	A	C	T	C	T	T	T	G	G	C	A	A	C	G	A	C	C	C	C	T	T	G	T	C	A	C	A	A	T	A	A	A	A	A	T	A	G	G	G	G
BR/SC/2008/JF773991-HET	-	-	-	-	-	-	-	-	-	-	-	-	-	-	-	-	-	G	C	A	A	C	G	A	C	C	C	C	T	T	G	T	C	A	C	A	A	T	A	A	A	A	G	T	A	G	A	G	G
BR/SC/2008/JF773990-HET	-	-	-	-	A	A	A	T	C	A	C	T	C	T	T	T	G	G	C	A	A	C	G	A	C	C	C	C	T	T	G	T	C	A	C	A	G	T	A	A	A	A	A	T	A	G	G	G	G
BR/SC/2008/JF773986-HET	-	-	-	-	-	A	A	T	C	A	C	T	C	T	T	T	G	G	C	A	A	C	G	A	C	C	C	C	T	T	G	T	C	A	C	A	A	T	A	A	A	A	G	T	A	G	G	G	G
BR/SC/2008/JF773984-HET	-	-	-	-	-	-	A	T	C	A	C	T	C	T	T	T	G	G	C	A	A	C	G	A	C	C	T	C	T	T	G	T	T	A	C	A	A	T	A	A	A	A	G	T	A	G	G	G	G
BR/SC/2008/JF773983-HET	C	C	T	C	A	A	A	T	C	A	C	T	C	T	T	T	G	G	C	A	A	C	G	A	C	C	C	C	T	T	G	T	T	A	C	A	A	T	A	A	A	A	G	T	A	G	G	G	G
BR/SC/2008/JF773981-HET	-	-	-	-	-	-	A	T	C	A	C	T	C	T	T	T	G	G	C	A	A	C	G	A	C	C	C	C	T	T	G	T	C	A	C	A	A	T	A	A	A	A	G	T	A	G	G	G	G
BR/RS/2014/KR066302-HET	C	C	T	C	A	A	A	T	C	A	C	T	T	C	T	T	G	G	C	A	A	C	G	A	C	C	A	C	T	T	G	T	C	A	C	A	A	T	A	A	A	A	A	T	A	G	G	G	G
BR/RS/2014/KR066301-HET	C	C	T	C	A	A	A	T	C	A	C	T	T	C	T	T	G	G	C	A	A	C	G	A	C	C	A	C	T	T	G	T	C	A	C	A	A	T	A	A	A	A	A	T	A	G	G	G	G
BR/RS/2014/KR066142-HET	C	C	T	C	A	A	A	T	C	A	A	T	T	C	T	T	G	G	C	A	A	C	G	A	C	C	C	C	T	T	G	T	C	A	C	A	A	T	A	A	A	A	G	T	A	G	G	G	G
BR/RS/2013/KR066317-HET	C	C	T	C	A	A	A	T	C	A	C	T	C	T	T	T	G	G	C	A	A	C	G	A	C	C	C	C	T	T	G	T	C	T	C	A	A	T	A	A	A	A	G	T	A	G	G	G	G
BR/RS/2013/KR066309-HET	C	C	T	C	A	A	A	T	C	A	C	T	C	T	T	T	G	G	C	A	A	C	G	A	C	C	C	C	T	T	G	T	C	A	C	A	A	T	A	A	T	A	G	T	A	G	G	G	G
BR/RS/2013/KR066306-HET	C	C	T	C	A	A	A	T	C	A	C	T	T	C	T	T	G	G	C	A	A	C	G	A	C	C	C	G	T	T	G	T	C	A	C	A	A	T	A	A	A	G	A	T	A	G	G	G	G
BR/RS/2013/KR066303-HET	C	C	T	C	A	A	A	T	C	A	C	C	T	T	C	T	G	G	C	A	A	C	G	A	C	C	C	C	T	A	G	T	C	G	C	A	A	T	A	A	G	A	G	T	A	G	G	G	G
BR/RS/2013/KR066270-HET	C	C	T	C	A	A	A	T	C	A	C	T	T	C	T	T	G	G	C	A	A	C	G	A	C	C	C	C	T	T	G	T	C	A	C	A	A	T	A	A	A	A	G	T	A	G	A	G	G
BR/RS/2013/KR066265-HET	C	C	T	C	A	A	A	T	C	A	C	T	C	T	T	T	G	G	C	A	A	C	G	A	C	C	C	C	T	T	G	T	G	G	C	A	A	T	A	A	A	A	G	T	A	G	C	A	G
BR/RS/2013/KR066260-HET	C	C	T	C	A	A	A	T	C	A	C	T	T	T	T	A	G	G	C	A	A	C	G	A	C	C	C	A	T	G	G	T	C	A	C	A	A	T	A	A	A	A	G	T	A	G	A	G	G
BR/RS/2013/KR066255-HET	C	C	T	C	A	A	A	T	C	A	C	T	C	T	T	T	G	G	C	A	A	C	G	A	C	C	C	C	T	T	G	T	C	A	C	A	A	T	A	A	A	A	G	T	A	G	G	G	G
BR/RS/2013/KR066254-HET	C	C	T	C	A	A	A	T	C	A	C	T	C	T	T	T	G	G	C	A	A	C	G	A	C	C	C	C	T	T	G	T	C	T	C	A	A	T	A	A	A	A	G	T	A	G	G	G	G
BR/RS/2013/KR066133-HET	C	C	T	C	A	A	A	T	C	A	C	T	C	T	T	T	G	G	C	A	A	C	G	A	C	C	C	C	T	G	G	T	C	A	C	A	A	T	A	A	A	A	G	T	A	G	A	G	G
BR/RS/2013/KR066128-HET	C	C	T	C	A	A	A	T	C	A	A	T	T	T	C	T	G	G	C	A	A	C	G	A	C	C	C	C	T	T	G	T	C	A	C	A	G	T	A	A	A	A	G	T	A	G	G	G	G
BR/RS/2013/KR066122-HET	C	C	T	C	A	A	A	T	C	A	A	T	C	T	C	T	G	G	C	A	A	C	G	A	C	C	C	G	T	T	G	T	T	G	C	C	A	T	A	A	G	A	G	T	A	G	G	G	G
BR/RS/2013/KR066117-HET	C	C	T	C	A	A	A	T	C	A	C	T	C	T	T	T	G	G	C	A	A	C	G	A	C	C	C	C	T	T	G	T	C	A	C	A	A	T	A	A	A	A	G	T	A	G	A	A	G
BR/RS/2013/KR066116-HET	C	C	T	C	A	A	A	T	C	A	C	T	T	C	T	T	G	G	C	A	A	C	G	A	C	C	C	C	T	T	G	T	T	A	C	A	A	T	A	A	A	A	G	T	A	G	G	G	G
BR/RS/2012/KP224501-HET	C	C	T	C	A	A	A	T	C	A	C	T	T	C	T	T	G	G	C	A	A	C	G	A	C	C	C	C	T	T	G	T	C	G	G	A	A	T	A	A	A	A	A	T	A	G	A	G	G
BR/RS/2012/KP224500-HET	C	C	T	C	A	A	A	T	C	A	C	T	C	T	T	T	G	G	C	A	A	C	G	A	C	T	C	G	T	T	G	T	C	A	G	A	A	T	A	A	A	A	A	T	A	G	A	G	G
BR/RS/2012/KP224496-HET	C	C	T	C	A	A	A	T	C	A	C	T	C	T	T	T	G	G	C	A	A	C	G	A	C	C	C	C	T	G	G	T	C	A	C	A	A	T	A	A	A	A	G	T	A	G	G	G	G
BR/RS/2012/KP224493-HET	C	C	T	C	A	A	A	T	C	A	C	T	T	C	T	T	G	G	C	A	A	C	G	A	C	C	C	A	T	G	G	T	C	A	C	A	A	T	A	A	A	A	G	T	A	G	G	G	G
BR/RS/2012/KP224492-HET	C	C	T	C	A	A	A	T	C	A	C	T	C	T	T	T	G	G	C	A	A	C	G	A	C	C	C	C	T	G	G	T	C	C	C	A	A	T	A	A	G	A	G	T	A	G	A	G	G
BR/RS/2012/KP224491-HET	C	C	T	C	A	A	A	T	C	A	C	T	C	T	T	T	G	G	C	A	A	C	G	A	C	C	C	C	T	G	G	T	C	A	C	A	A	T	A	A	G	A	G	T	A	G	G	G	G
BR/RS/2012/KP224487-HET	C	C	T	C	A	A	A	T	C	A	C	T	T	C	T	T	G	G	C	A	A	C	G	A	C	C	C	C	T	G	G	T	C	T	C	A	A	T	A	A	A	A	G	T	A	G	G	G	G
BR/RS/2011/KR066294-HET	C	C	T	C	A	A	A	T	C	A	C	T	T	C	T	T	G	G	C	A	A	C	G	A	C	C	C	C	T	T	G	T	C	A	C	A	A	T	A	A	A	A	G	T	A	G	G	G	G
BR/RS/2011/KR066293-HET	C	C	T	C	A	A	A	T	C	A	C	T	T	C	T	T	G	G	C	A	A	C	G	A	C	C	C	C	T	T	G	T	T	A	C	A	A	T	A	A	A	A	G	T	A	G	G	G	G
BR/RS/2011/KR066283-HET	C	C	T	C	A	A	A	T	C	A	C	T	T	C	T	T	G	G	C	A	A	C	G	A	C	C	C	C	T	T	G	T	C	A	C	A	A	T	A	A	A	A	G	T	A	G	G	G	G
BR/RS/2011/KP224485-HET	C	C	T	C	A	A	A	T	C	A	C	T	C	T	T	T	G	G	C	A	A	C	G	A	C	C	C	C	T	G	G	T	C	A	C	A	A	T	A	A	A	A	G	T	A	G	G	G	G
BR/RS/2011/KP224484-HET	C	C	T	C	A	A	A	T	C	A	C	T	C	T	T	T	G	G	C	A	A	C	G	A	C	C	C	A	T	G	G	T	C	A	C	A	G	T	A	A	A	A	G	T	A	G	G	A	G
BR/RS/2011/KP224483-HET	C	C	T	C	A	A	A	T	C	A	C	T	C	T	T	T	G	G	C	A	A	C	G	A	C	C	C	C	T	G	G	T	C	T	C	A	A	T	A	A	A	A	G	T	A	G	G	G	G
BR/RS/2011/KP224479-HET	C	C	T	C	A	A	A	T	C	A	C	T	C	T	T	T	G	G	C	A	A	C	G	A	C	C	C	C	T	G	G	T	C	A	C	A	A	T	A	A	G	A	G	T	A	G	G	G	G
BR/RS/2011/KP224476-HET	C	C	T	C	A	A	A	T	C	A	C	T	C	T	T	T	G	G	C	A	A	C	G	A	C	C	C	C	T	T	G	T	T	A	C	A	A	T	A	A	G	A	A	T	A	G	G	G	G
BR/RS/2010/KR066326-HET	C	C	T	C	A	A	A	T	C	A	A	T	T	T	C	T	G	G	C	A	A	C	G	A	C	C	C	C	T	T	G	T	C	A	C	A	A	T	A	A	A	A	G	T	A	G	G	G	G
BR/RS/2010/KR066325-HET	C	C	T	C	A	A	A	T	C	A	C	T	T	C	T	T	G	G	C	A	A	C	G	A	C	C	C	C	T	T	G	T	C	A	C	A	A	T	A	A	A	A	A	T	A	G	G	G	G
BR/RS/2010/KR066321-HET	C	C	T	C	A	A	A	T	C	A	C	T	C	T	T	T	G	G	C	A	A	C	G	A	C	C	C	C	T	T	G	T	C	A	C	A	A	T	A	A	A	A	G	T	A	G	G	G	G
BR/RS/2006/JF487914-HET	C	C	T	C	A	A	A	T	C	A	C	T	C	T	T	T	G	G	C	A	A	C	G	A	C	C	A	A	T	T	G	T	C	A	C	A	A	T	A	A	A	A	G	T	A	G	G	G	G
BR/RS/2006/JF487913-HET	C	C	T	C	A	A	A	T	C	A	C	T	C	T	T	T	G	G	C	A	A	C	G	A	C	C	C	C	T	T	G	T	C	A	C	A	A	T	A	A	A	A	G	T	A	G	G	G	G
BR/RS/2006/JF487912-HET	C	C	T	C	A	A	A	T	C	A	C	T	C	T	T	T	G	G	C	A	G	C	G	A	C	C	C	C	T	T	G	T	C	C	C	A	A	T	A	A	G	A	A	T	A	G	G	G	G
BR/RS/2006/JF487905-HET	C	C	T	C	A	A	A	T	C	A	C	T	C	T	T	T	G	G	C	A	A	C	G	G	C	C	C	C	T	T	G	T	C	T	C	A	A	T	A	A	A	A	G	A	A	G	G	G	G
BR/RS/2006/JF487891-HET	C	C	T	C	A	A	A	T	C	A	C	T	C	T	T	T	G	G	C	A	G	C	G	A	C	C	C	C	T	C	G	T	C	A	A	A	G	T	A	A	A	A	G	T	A	G	G	G	G
BR/RS/2006/JF487889-HET	C	C	T	C	A	A	A	T	C	A	C	T	C	T	T	T	G	G	C	A	A	C	G	A	C	C	C	C	T	T	G	T	C	A	C	A	A	T	A	A	A	A	G	T	A	G	G	G	G
BR/RS/2006/JF487886-HET	C	C	T	C	A	A	A	T	C	A	C	T	C	T	T	T	G	G	C	A	A	C	G	A	C	C	C	C	T	T	G	T	C	A	C	A	A	T	A	A	A	A	G	T	A	G	G	G	G
BR/RS/2006/JF487885-HET	C	C	T	C	A	A	A	C	C	A	C	T	C	T	T	T	G	G	C	A	A	C	G	A	C	C	C	C	T	T	G	T	Y	A	C	A	A	T	A	A	A	A	R	T	A	G	G	G	G
BR/RS/2006/JF487883-HET	C	C	T	C	A	A	A	T	C	A	C	T	C	T	T	T	G	G	C	A	A	C	G	A	C	C	C	C	T	T	G	T	T	A	C	A	A	T	A	A	A	A	G	T	A	G	G	G	G
BR/RS/2006/JF487875-HET	C	C	T	C	A	A	A	T	C	A	C	T	C	T	T	T	G	G	C	A	A	C	G	A	C	C	C	C	T	T	G	T	C	A	C	A	A	T	A	A	A	A	G	G	A	G	G	G	G
BR/RS/2006/JF487864-HET	C	C	T	C	A	A	A	T	C	A	C	T	C	T	T	T	G	G	C	A	A	C	G	A	C	C	C	C	T	T	G	T	C	A	C	A	A	T	A	A	A	G	G	T	A	G	G	G	G
BR/RS/2006/JF487853-HET	C	C	T	C	A	A	A	T	C	A	C	T	C	T	T	T	G	G	C	A	A	C	G	A	C	C	C	C	T	T	G	T	C	A	C	A	A	T	A	A	A	A	G	T	A	G	G	G	G
BR/RS/2006/JF487844-HET	C	C	T	C	A	A	A	T	C	A	C	T	C	T	T	T	G	G	C	A	A	C	G	A	C	C	C	C	T	T	G	T	C	A	C	A	A	T	A	A	A	A	G	T	A	G	G	G	G
BR/RS/2006/JF487837-HET	C	C	T	C	A	A	A	T	C	A	C	T	C	T	T	T	G	G	C	A	A	C	G	A	C	C	C	C	T	T	G	T	C	A	C	A	A	T	A	A	A	A	A	T	A	G	A	G	G
BR/RS/2006/JF487834-HET	C	C	T	C	A	A	A	T	C	A	C	T	C	T	T	T	G	G	C	A	A	C	G	A	C	C	C	C	T	T	G	T	C	A	C	A	A	T	A	A	A	A	G	T	A	G	G	G	G
BR/RS/2006/JF487832-HET	C	C	T	C	A	A	A	T	C	A	C	T	C	T	T	T	G	G	C	A	A	C	G	A	C	C	C	C	T	T	G	T	C	A	C	C	A	T	A	A	A	A	G	G	A	G	G	G	G
BR/RS/2005/JF487922-HET	C	C	T	C	A	A	A	T	C	A	C	T	C	T	T	T	G	G	C	A	A	C	G	G	C	C	C	C	T	T	G	T	C	A	C	T	A	A	A	A	A	A	G	T	A	G	G	G	G
BR/RS/2005/JF487911-HET	C	C	T	C	A	A	A	T	C	A	C	T	C	T	T	T	G	G	C	A	A	C	G	A	C	C	C	C	T	T	G	T	C	A	C	A	A	T	A	A	A	A	A	T	A	G	G	G	G
BR/RS/2005/JF487910-HET	C	C	T	C	A	G	G	T	C	C	A	C	T	T	T	T	G	G	C	A	G	C	G	A	C	C	C	C	T	T	G	T	C	A	C	A	A	T	A	A	G	A	G	T	A	G	G	G	G
BR/RS/2005/JF487908-HET	C	C	T	C	A	A	A	T	C	A	C	T	C	T	T	T	G	G	C	A	A	C	G	G	C	C	C	C	T	T	G	T	C	A	C	A	A	T	A	A	A	A	A	T	A	G	G	G	G
BR/RS/2005/JF487906-HET	C	C	T	C	A	A	A	T	C	A	C	T	C	T	T	T	G	G	C	A	A	C	G	A	C	C	C	C	T	T	G	T	C	A	C	A	A	T	A	A	A	A	G	T	A	G	G	G	G
BR/RS/2005/JF487878-HET	C	C	T	C	A	A	A	T	C	A	C	T	C	T	T	T	G	G	C	A	A	C	G	G	C	C	C	C	T	T	G	T	C	A	C	A	A	T	A	A	A	A	G	T	A	G	G	G	G
BR/RS/2005/JF487868-HET	C	C	T	C	A	A	A	T	C	A	C	T	C	T	T	T	G	G	C	A	G	C	G	A	C	C	C	C	T	T	G	T	C	A	C	A	G	T	A	A	A	A	A	T	A	G	G	G	G
BR/RS/2005/JF487856-HET	C	C	T	C	A	A	A	T	C	A	C	T	C	T	T	T	G	G	C	A	G	C	G	A	C	C	C	C	T	T	G	T	C	A	C	A	A	T	A	A	A	A	G	T	A	G	G	G	G
BR/RS/2005/JF487841-HET	C	C	T	C	A	A	A	T	C	A	C	T	C	T	T	T	G	G	C	A	A	C	G	G	C	C	C	C	T	T	G	T	C	A	C	A	A	T	A	A	A	A	G	T	A	G	G	G	G
BR/RS/2005/JF487838-HET	C	C	T	C	A	A	A	T	C	A	C	T	C	T	T	T	G	G	C	A	A	C	G	A	C	C	C	C	T	T	G	T	C	A	C	A	A	T	A	A	A	A	A	T	A	G	G	G	G
BR/RS/2005/JF487833-HET	C	C	T	C	A	G	G	T	C	C	A	T	C	T	T	T	G	G	C	A	G	C	G	A	C	C	C	C	T	T	G	T	C	A	C	A	A	T	A	A	A	A	G	T	A	G	G	G	G
BR/RS/1998/JQ619617-HET	C	C	T	C	A	A	A	T	C	A	C	T	C	T	T	T	G	G	C	A	A	C	G	A	C	C	C	C	T	T	G	T	C	A	C	A	A	T	A	A	A	A	A	T	A	G	G	G	G
BR/RS/1998/JQ619579-HET	C	C	T	C	A	A	A	T	C	A	C	T	C	T	T	T	G	G	C	A	A	C	G	A	C	C	C	C	T	T	G	T	C	T	C	A	A	T	A	A	A	A	G	T	A	G	G	G	G
BR/RS/1998/JQ619563-HET	C	C	T	C	A	A	A	T	C	A	C	T	C	T	T	T	G	G	C	A	A	C	G	A	C	C	C	C	T	T	G	T	C	A	C	A	A	T	A	A	A	A	A	T	A	G	G	G	G
BR/RS/1998/JQ619559-HET	C	C	T	C	A	A	A	T	C	A	C	T	C	T	T	T	G	G	C	A	A	C	G	A	C	C	C	C	T	T	G	T	C	A	C	A	A	T	A	A	A	A	G	T	A	G	G	G	G
BR/RS/1998/JQ619552-HET	C	C	T	C	A	A	A	T	C	A	C	T	C	T	T	T	G	G	C	A	A	C	G	A	C	C	C	C	T	T	G	T	C	T	C	A	A	T	A	A	A	A	G	T	A	G	G	G	G
BR/RS/1998/JQ619549-HET	C	C	T	C	A	A	A	T	C	A	C	T	C	T	T	T	G	G	C	A	A	C	G	A	C	C	C	C	T	T	G	T	C	A	C	A	A	T	A	A	A	A	G	T	A	G	G	G	G
BR/RS/1992/U52953-HET	C	C	T	C	A	A	A	T	C	A	C	T	C	T	T	T	G	G	C	A	G	C	G	A	C	C	C	C	T	T	G	T	C	A	A	C	A	T	A	A	A	A	G	T	A	G	G	G	G
[truncated: 872 more columns]
